# Supplementary material for: 3-Amino­benzonitrile–3,5-dinitro­benzoic acid (1/1)
Source: Acta Crystallogr Sect E Struct Rep Online. 2011 Oct 5;67(Pt 11):o2833. doi: 10.1107/S1600536811039870 (PMC3247572; doi:10.1107/S1600536811039870)
Supplement: Supplementary file 1 [file e-67-o2833-sup1.cif]

##############################################################################
#                                                                            #
# This CIF contains the data in a paper accepted for publication in          #
# Acta Crystallographica Section E. It conforms to the requirements of       #
# Notes for Authors for Acta Crystallographica Section E, and has been       #
# peer reviewed under the auspices of the IUCr Commission on Journals.       #
#                                                                            #
# Full details of the Crystallographic Information File format               #
# are given in the paper "The Crystallographic Information File (CIF):       #
# a New Standard Archive File for Crystallography" by S. R. Hall, F. H.      #
# Allen and I. D. Brown [Acta Cryst. (1991), A47, 655-685].                  #
#                                                                            #
# The current version of the core CIF dictionary is obtainable from          #
# ftp://ftp.iucr.org/pub/cif_core.dic.                                       #
#                                                                            #
# Software is freely available for graphical display of the structure(s)     #
# in this CIF. For information consult the CIF software page                 #
# http://www.iucr.org/resources/cif/software.                                #
#                                                                            #
# This file may be used for bona fide research purposes within the           #
# scientific community so long as proper attribution is given to the journal # 
# article from which it was obtained.                                        #
#                                                                            #
##############################################################################
data_I
_audit_creation_method     SHELXL-97
_chemical_name_systematic
;
3-Aminobenzonitrile--3,5-dinitrobenzoic acid (1/1)
;
_chemical_name_common     ?
_chemical_formula_moiety     'C7 H6 N2, C7 H4 N2 O6'
_chemical_formula_sum     'C14 H10 N4 O6'
_chemical_formula_iupac     'C7 H6 N2, C7 H4 N2 O6'
_chemical_formula_weight     330.26
_chemical_melting_point     ?
_symmetry_cell_setting     triclinic
_symmetry_space_group_name_H-M     'P -1'
_symmetry_space_group_name_Hall     '-P 1'
loop_
    _symmetry_equiv_pos_as_xyz
    'x, y, z'
    '-x, -y, -z'
_cell_length_a     7.4547(15)
_cell_length_b     14.260(3)
_cell_length_c     14.845(3)
_cell_angle_alpha     108.01(3)
_cell_angle_beta     91.90(3)
_cell_angle_gamma     93.37(3)
_cell_volume     1496.0(5)
_cell_formula_units_Z     4
_cell_measurement_reflns_used     6830
_cell_measurement_theta_min     3.0
_cell_measurement_theta_max     27.48
_cell_measurement_temperature     293(2)
_exptl_crystal_description     'Block'
_exptl_crystal_colour     'colorless'
_exptl_crystal_size_max     0.35
_exptl_crystal_size_mid     0.22
_exptl_crystal_size_min     0.20
_exptl_crystal_density_diffrn     1.466
_exptl_crystal_density_meas     ?
_exptl_crystal_density_method     'not measured'
_exptl_crystal_F_000     680
_exptl_absorpt_coefficient_mu     0.118
_exptl_absorpt_correction_type     multi-scan
_exptl_absorpt_process_details     '(SADABS; Sheldrick, 1996)'
_exptl_absorpt_correction_T_min     0.969
_exptl_absorpt_correction_T_max     0.977
_exptl_special_details
;
;
_diffrn_ambient_temperature     293(2)
_diffrn_radiation_type     MoK\a
_diffrn_radiation_wavelength     0.71073
_diffrn_radiation_source     'fine-focus sealed tube'
_diffrn_radiation_monochromator     graphite
_diffrn_measurement_device_type     'Bruker SMART CCD area-detector'
_diffrn_measurement_method     '\f and \w'
_diffrn_detector_area_resol_mean     8.366
_diffrn_reflns_number     15550
_diffrn_reflns_av_R_equivalents     0.0564
_diffrn_reflns_av_sigmaI/netI     0.0769
_diffrn_reflns_theta_min     3.01
_diffrn_reflns_theta_max     27.48
_diffrn_reflns_theta_full     27.48
_diffrn_measured_fraction_theta_max     0.994
_diffrn_measured_fraction_theta_full     0.994
_diffrn_reflns_limit_h_min     -9
_diffrn_reflns_limit_h_max     9
_diffrn_reflns_limit_k_min     -18
_diffrn_reflns_limit_k_max     18
_diffrn_reflns_limit_l_min     -19
_diffrn_reflns_limit_l_max     19
_diffrn_standards_number     ?
_diffrn_standards_interval_count     ?
_diffrn_standards_interval_time     ?
_diffrn_standards_decay_%     ?
_refine_special_details
;
Refinement of <i>F</i>^2^ against ALL reflections. The weighted <i>R</i>-factor
<i>wR</i> and goodness of fit <i>S</i> are based on <i>F</i>^2^, conventional
<i>R</i>-factors <i>R</i> are based on <i>F</i>, with <i>F</i> set to zero for
negative <i>F</i>^2^. The threshold expression of <i>F</i>^2^ >
\s(<i>F</i>^2^) is used only for calculating <i>R</i>-factors(gt) <i>etc</i>.
and is not relevant to the choice of reflections for refinement.
<i>R</i>-factors based on <i>F</i>^2^ are statistically about twice as large
as those based on <i>F</i>, and <i>R</i>- factors based on ALL data will be
even larger.
;
_reflns_number_total     6830
_reflns_number_gt     3195
_reflns_threshold_expression     I>2\s(I)
_refine_ls_structure_factor_coef     Fsqd
_refine_ls_matrix_type     full
_refine_ls_R_factor_all     0.1437
_refine_ls_R_factor_gt     0.0617
_refine_ls_wR_factor_gt     0.1263
_refine_ls_wR_factor_ref     0.1588
_refine_ls_goodness_of_fit_ref     0.986
_refine_ls_restrained_S_all     0.986
_refine_ls_number_reflns     6830
_refine_ls_number_parameters     461
_refine_ls_number_restraints     0
_refine_ls_hydrogen_treatment     mixed
_refine_ls_weighting_scheme     calc
_refine_ls_weighting_details
         'calc w=1/[\s^2^(Fo^2^)+(0.0591P)^2^+0.0000P] where P=(Fo^2^+2Fc^2^)/3'
_atom_sites_solution_hydrogens     geom
_atom_sites_solution_primary     direct
_atom_sites_solution_secondary     difmap
_refine_ls_shift/su_max     0.000
_refine_ls_shift/su_mean     0.000
_refine_diff_density_max     0.160
_refine_diff_density_min     -0.190
_refine_ls_extinction_method     none
_refine_ls_extinction_coef     ?
loop_
    _atom_type_symbol
    _atom_type_description
    _atom_type_scat_dispersion_real
    _atom_type_scat_dispersion_imag
    _atom_type_scat_source
    'C' 'C' 0.0033 0.0016
                         'International Tables Vol C Tables 4.2.6.8 and 6.1.1.4'
    'H' 'H' 0.0000 0.0000
                         'International Tables Vol C Tables 4.2.6.8 and 6.1.1.4'
    'N' 'N' 0.0061 0.0033
                         'International Tables Vol C Tables 4.2.6.8 and 6.1.1.4'
    'O' 'O' 0.0106 0.0060
                         'International Tables Vol C Tables 4.2.6.8 and 6.1.1.4'
_computing_data_collection     'SMART (Bruker, 2007)'
_computing_cell_refinement     'SAINT (Bruker, 2007)'
_computing_data_reduction     'SAINT (Bruker, 2007)'
_computing_structure_solution     'SHELXS97 (Sheldrick, 2008)'
_computing_structure_refinement     'SHELXL97 (Sheldrick, 2008)'
_computing_molecular_graphics     'SHELXTL (Sheldrick, 2008)'
_computing_publication_material     'SHELXTL (Sheldrick, 2008)'
loop_
    _atom_site_type_symbol
    _atom_site_label
    _atom_site_fract_x
    _atom_site_fract_y
    _atom_site_fract_z
    _atom_site_U_iso_or_equiv
    _atom_site_adp_type
    _atom_site_calc_flag
    _atom_site_refinement_flags
    _atom_site_occupancy
    _atom_site_symmetry_multiplicity
    _atom_site_disorder_assembly
    _atom_site_disorder_group
    C C1 0.4080(3) 0.01643(18) 0.11993(16) 0.0553(6) Uani d . 1 1 . .
    C C2 0.3392(3) 0.02905(17) 0.21487(15) 0.0490(6) Uani d . 1 1 . .
    C C3 0.1637(3) -0.00114(17) 0.22396(15) 0.0490(6) Uani d . 1 1 . .
    H H3A 0.0862 -0.0291 0.1707 0.059 Uiso calc R 1 1 . .
    C C4 0.1058(3) 0.01088(17) 0.31324(16) 0.0506(6) Uani d . 1 1 . .
    C C5 0.2159(3) 0.05067(18) 0.39350(16) 0.0578(6) Uani d . 1 1 . .
    H H5A 0.1751 0.0569 0.4534 0.069 Uiso calc R 1 1 . .
    C C6 0.3888(3) 0.08091(18) 0.38155(16) 0.0544(6) Uani d . 1 1 . .
    C C7 0.4516(3) 0.07230(17) 0.29418(16) 0.0555(6) Uani d . 1 1 . .
    H H7A 0.5686 0.0953 0.2884 0.067 Uiso calc R 1 1 . .
    O O1 0.3036(2) -0.03099(14) 0.04900(12) 0.0726(6) Uani d . 1 1 . .
    H H1A 0.363(5) -0.035(3) -0.025(3) 0.160(14) Uiso d . 1 1 . .
    O O2 0.5615(2) 0.05235(14) 0.11410(11) 0.0736(5) Uani d . 1 1 . .
    N N1 -0.0818(3) -0.01956(18) 0.32279(18) 0.0721(6) Uani d . 1 1 . .
    O O3 -0.1815(2) -0.04676(16) 0.25263(16) 0.0915(7) Uani d . 1 1 . .
    O O4 -0.1288(3) -0.0171(2) 0.40020(16) 0.1302(10) Uani d . 1 1 . .
    N N2 0.5102(3) 0.12590(18) 0.46559(15) 0.0768(7) Uani d . 1 1 . .
    O O5 0.4669(3) 0.11480(19) 0.53961(14) 0.1112(8) Uani d . 1 1 . .
    O O6 0.6490(3) 0.16961(19) 0.45609(15) 0.1188(9) Uani d . 1 1 . .
    C C8 0.3501(3) 0.50842(18) 0.10190(17) 0.0544(6) Uani d . 1 1 . .
    C C9 0.2362(3) 0.50677(16) 0.18160(15) 0.0488(6) Uani d . 1 1 . .
    C C10 0.0604(3) 0.46720(17) 0.16271(16) 0.0536(6) Uani d . 1 1 . .
    H H10A 0.0117 0.4431 0.1007 0.064 Uiso calc R 1 1 . .
    C C11 -0.0412(3) 0.46423(18) 0.23756(17) 0.0527(6) Uani d . 1 1 . .
    C C12 0.0242(3) 0.49980(17) 0.33016(16) 0.0544(6) Uani d . 1 1 . .
    H H12A -0.0470 0.4979 0.3800 0.065 Uiso calc R 1 1 . .
    C C13 0.1991(3) 0.53816(17) 0.34579(15) 0.0527(6) Uani d . 1 1 . .
    C C14 0.3074(3) 0.54240(17) 0.27369(16) 0.0517(6) Uani d . 1 1 . .
    H H14A 0.4260 0.5687 0.2868 0.062 Uiso calc R 1 1 . .
    N N3 -0.2260(3) 0.41929(18) 0.21744(18) 0.0714(6) Uani d . 1 1 . .
    O O7 0.2803(2) 0.47150(15) 0.01875(13) 0.0800(6) Uani d . 1 1 . .
    H H9A 0.379(6) 0.469(3) -0.047(3) 0.203(18) Uiso d . 1 1 . .
    O O8 0.5087(2) 0.54478(14) 0.12114(12) 0.0714(5) Uani d . 1 1 . .
    O O9 -0.2761(2) 0.37659(17) 0.13605(16) 0.0941(7) Uani d . 1 1 . .
    O O10 -0.3199(2) 0.42753(18) 0.28450(15) 0.1015(7) Uani d . 1 1 . .
    O O11 0.1742(3) 0.58417(17) 0.50753(13) 0.1032(7) Uani d . 1 1 . .
    O O12 0.4324(3) 0.6007(2) 0.45542(14) 0.1205(9) Uani d . 1 1 . .
    N N4 0.2750(3) 0.57692(17) 0.44339(15) 0.0744(6) Uani d . 1 1 . .
    N N5 0.3740(4) 0.2057(2) -0.0240(2) 0.1150(10) Uani d . 1 1 . .
    C C15 0.2997(4) 0.2144(2) 0.0436(2) 0.0796(9) Uani d . 1 1 . .
    C C16 0.2076(3) 0.22522(19) 0.12900(18) 0.0599(7) Uani d . 1 1 . .
    C C17 0.0298(4) 0.1905(2) 0.1228(2) 0.0735(8) Uani d . 1 1 . .
    H H17A -0.0302 0.1603 0.0641 0.088 Uiso calc R 1 1 . .
    C C18 -0.0566(4) 0.2014(2) 0.2050(2) 0.0765(8) Uani d . 1 1 . .
    H H18A -0.180(4) 0.1780(19) 0.2036(17) 0.086(9) Uiso d . 1 1 . .
    C C19 0.0298(4) 0.24544(19) 0.2909(2) 0.0685(7) Uani d . 1 1 . .
    H H19A -0.0323 0.2521 0.3456 0.082 Uiso calc R 1 1 . .
    C C20 0.2079(3) 0.28052(17) 0.29893(18) 0.0596(7) Uani d . 1 1 . .
    C C21 0.2961(3) 0.27005(18) 0.21579(18) 0.0610(7) Uani d . 1 1 . .
    H H21A 0.4159 0.2936 0.2189 0.073 Uiso calc R 1 1 . .
    N N6 0.2934(5) 0.3273(2) 0.3859(2) 0.0891(8) Uani d . 1 1 . .
    H H6A 0.240(5) 0.317(3) 0.437(3) 0.127(14) Uiso d . 1 1 . .
    H H6B 0.410(4) 0.341(2) 0.378(2) 0.109(13) Uiso d . 1 1 . .
    N N7 -0.1478(4) 0.7302(2) 0.4340(2) 0.1190(11) Uani d . 1 1 . .
    C C22 -0.0799(4) 0.7346(2) 0.3675(2) 0.0822(9) Uani d . 1 1 . .
    C C23 0.0139(3) 0.73855(18) 0.28564(19) 0.0606(7) Uani d . 1 1 . .
    C C24 -0.0753(4) 0.7084(2) 0.1977(2) 0.0732(8) Uani d . 1 1 . .
    H H24A -0.1966 0.6869 0.1906 0.088 Uiso calc R 1 1 . .
    C C25 0.0187(4) 0.7110(2) 0.1210(2) 0.0771(8) Uani d . 1 1 . .
    H H25A -0.0403 0.6921 0.0613 0.093 Uiso calc R 1 1 . .
    C C26 0.1980(4) 0.74096(19) 0.13031(18) 0.0664(7) Uani d . 1 1 . .
    H H26A 0.2596 0.7403 0.0767 0.080 Uiso calc R 1 1 . .
    C C27 0.2891(3) 0.77223(18) 0.21843(18) 0.0584(6) Uani d . 1 1 . .
    C C28 0.1939(3) 0.76999(17) 0.29630(17) 0.0588(6) Uani d . 1 1 . .
    H H28A 0.2519 0.7899 0.3563 0.071 Uiso calc R 1 1 . .
    N N8 0.4678(4) 0.8027(2) 0.2284(3) 0.0883(8) Uani d . 1 1 . .
    H H8A 0.524(4) 0.806(2) 0.176(2) 0.103(12) Uiso d . 1 1 . .
    H H8B 0.517(5) 0.825(3) 0.284(3) 0.126(15) Uiso d . 1 1 . .
loop_
    _atom_site_aniso_label
    _atom_site_aniso_U_11
    _atom_site_aniso_U_22
    _atom_site_aniso_U_33
    _atom_site_aniso_U_12
    _atom_site_aniso_U_13
    _atom_site_aniso_U_23
    C1 0.0514(14) 0.0662(17) 0.0432(14) -0.0022(12) 0.0060(12) 0.0104(13)
    C2 0.0527(14) 0.0535(15) 0.0398(13) 0.0060(11) 0.0078(11) 0.0119(11)
    C3 0.0552(14) 0.0509(14) 0.0424(13) 0.0036(11) 0.0047(10) 0.0165(11)
    C4 0.0527(13) 0.0536(15) 0.0512(15) 0.0053(11) 0.0119(11) 0.0233(12)
    C5 0.0707(17) 0.0647(17) 0.0426(14) 0.0115(13) 0.0127(12) 0.0215(13)
    C6 0.0657(15) 0.0574(16) 0.0389(13) 0.0058(12) 0.0027(11) 0.0129(12)
    C7 0.0528(14) 0.0614(16) 0.0509(15) 0.0007(12) 0.0048(12) 0.0158(13)
    O1 0.0636(10) 0.1044(15) 0.0372(10) -0.0161(10) 0.0058(8) 0.0072(10)
    O2 0.0595(11) 0.1067(15) 0.0433(10) -0.0163(10) 0.0104(8) 0.0101(10)
    N1 0.0651(15) 0.0872(17) 0.0704(17) -0.0002(12) 0.0185(13) 0.0335(14)
    O3 0.0583(11) 0.1231(18) 0.0878(15) -0.0115(11) 0.0058(11) 0.0283(14)
    O4 0.0954(16) 0.225(3) 0.0855(16) -0.0204(16) 0.0314(13) 0.0746(18)
    N2 0.0839(17) 0.0953(19) 0.0439(14) -0.0009(14) -0.0024(12) 0.0128(13)
    O5 0.1111(17) 0.174(2) 0.0451(12) -0.0154(15) -0.0068(11) 0.0355(14)
    O6 0.1040(17) 0.166(2) 0.0704(14) -0.0510(17) -0.0168(12) 0.0260(15)
    C8 0.0540(15) 0.0601(16) 0.0460(15) 0.0010(12) 0.0094(12) 0.0121(12)
    C9 0.0539(14) 0.0493(14) 0.0433(13) 0.0032(11) 0.0108(11) 0.0140(11)
    C10 0.0548(14) 0.0584(16) 0.0475(14) 0.0034(12) 0.0030(11) 0.0163(12)
    C11 0.0449(13) 0.0606(16) 0.0584(16) 0.0046(11) 0.0109(11) 0.0260(13)
    C12 0.0607(15) 0.0575(16) 0.0506(15) 0.0067(12) 0.0184(12) 0.0231(13)
    C13 0.0616(15) 0.0559(15) 0.0408(14) -0.0003(12) 0.0070(11) 0.0157(12)
    C14 0.0508(13) 0.0543(15) 0.0487(14) -0.0002(11) 0.0077(11) 0.0143(12)
    N3 0.0505(13) 0.0916(18) 0.0756(17) 0.0002(12) 0.0066(13) 0.0320(15)
    O7 0.0728(12) 0.1110(16) 0.0450(11) -0.0172(10) 0.0127(9) 0.0115(11)
    O8 0.0577(11) 0.0959(14) 0.0535(11) -0.0099(10) 0.0156(8) 0.0143(10)
    O9 0.0639(12) 0.1283(19) 0.0836(15) -0.0143(11) -0.0095(11) 0.0288(14)
    O10 0.0590(12) 0.158(2) 0.0921(16) -0.0105(12) 0.0214(11) 0.0475(15)
    O11 0.1285(17) 0.132(2) 0.0450(11) -0.0182(14) 0.0226(12) 0.0245(12)
    O12 0.0902(15) 0.187(3) 0.0614(13) -0.0423(16) -0.0114(11) 0.0159(14)
    N4 0.0881(17) 0.0858(18) 0.0440(13) -0.0099(14) 0.0041(13) 0.0154(12)
    N5 0.121(2) 0.157(3) 0.080(2) 0.017(2) 0.0235(18) 0.053(2)
    C15 0.085(2) 0.091(2) 0.070(2) 0.0088(17) 0.0048(17) 0.0367(19)
    C16 0.0650(16) 0.0612(17) 0.0546(16) 0.0017(13) 0.0008(13) 0.0205(14)
    C17 0.0744(18) 0.0696(19) 0.0684(19) -0.0075(15) -0.0126(15) 0.0137(15)
    C18 0.0634(18) 0.075(2) 0.087(2) -0.0125(15) 0.0020(17) 0.0222(18)
    C19 0.0726(18) 0.0608(18) 0.0721(19) 0.0004(14) 0.0124(15) 0.0207(15)
    C20 0.0746(17) 0.0462(15) 0.0561(17) 0.0016(13) -0.0079(13) 0.0148(13)
    C21 0.0554(14) 0.0606(17) 0.0694(18) -0.0029(12) -0.0033(13) 0.0258(14)
    N6 0.107(2) 0.093(2) 0.0613(18) -0.0088(18) -0.0128(17) 0.0202(15)
    N7 0.146(3) 0.112(3) 0.107(2) 0.0211(19) 0.064(2) 0.039(2)
    C22 0.091(2) 0.071(2) 0.087(2) 0.0170(16) 0.0310(18) 0.0229(18)
    C23 0.0673(16) 0.0535(16) 0.0616(17) 0.0104(13) 0.0117(14) 0.0168(13)
    C24 0.0606(16) 0.0712(19) 0.083(2) 0.0050(14) -0.0036(15) 0.0177(17)
    C25 0.090(2) 0.076(2) 0.0602(18) 0.0097(16) -0.0166(16) 0.0141(16)
    C26 0.0819(19) 0.0663(18) 0.0503(16) 0.0071(15) 0.0052(14) 0.0169(14)
    C27 0.0653(16) 0.0498(15) 0.0593(17) 0.0047(12) 0.0038(13) 0.0156(13)
    C28 0.0711(17) 0.0541(16) 0.0477(15) 0.0046(13) -0.0056(12) 0.0117(13)
    N8 0.0720(18) 0.102(2) 0.084(2) -0.0103(15) 0.0072(17) 0.0221(19)
_geom_special_details
;
All e.s.d.'s (except the e.s.d. in the dihedral angle between two l.s. planes)
are estimated using the full covariance matrix. The cell e.s.d.'s are taken
into account individually in the estimation of e.s.d.'s in distances, angles
and torsion angles; correlations between e.s.d.'s in cell parameters are only
used when they are defined by crystal symmetry. An approximate (isotropic)
treatment of cell e.s.d.'s is used for estimating e.s.d.'s involving l.s.
planes.
;
loop_
    _geom_bond_atom_site_label_1
    _geom_bond_atom_site_label_2
    _geom_bond_site_symmetry_2
    _geom_bond_distance
    _geom_bond_publ_flag
    C1 O2 . 1.243(3) ?
    C1 O1 . 1.271(3) ?
    C1 C2 . 1.478(3) ?
    C2 C7 . 1.376(3) ?
    C2 C3 . 1.377(3) ?
    C3 C4 . 1.371(3) ?
    C3 H3A . 0.9300 ?
    C4 C5 . 1.370(3) ?
    C4 N1 . 1.464(3) ?
    C5 C6 . 1.369(3) ?
    C5 H5A . 0.9300 ?
    C6 C7 . 1.366(3) ?
    C6 N2 . 1.466(3) ?
    C7 H7A . 0.9300 ?
    O1 H1A . 1.18(4) ?
    N1 O4 . 1.203(3) ?
    N1 O3 . 1.206(3) ?
    N2 O5 . 1.209(3) ?
    N2 O6 . 1.211(3) ?
    C8 O8 . 1.250(3) ?
    C8 O7 . 1.263(3) ?
    C8 C9 . 1.484(3) ?
    C9 C14 . 1.378(3) ?
    C9 C10 . 1.380(3) ?
    C10 C11 . 1.375(3) ?
    C10 H10A . 0.9300 ?
    C11 C12 . 1.371(3) ?
    C11 N3 . 1.466(3) ?
    C12 C13 . 1.368(3) ?
    C12 H12A . 0.9300 ?
    C13 C14 . 1.376(3) ?
    C13 N4 . 1.462(3) ?
    C14 H14A . 0.9300 ?
    N3 O9 . 1.208(3) ?
    N3 O10 . 1.216(3) ?
    O7 H9A . 1.23(5) ?
    O11 N4 . 1.216(3) ?
    O12 N4 . 1.194(3) ?
    N5 C15 . 1.139(3) ?
    C15 C16 . 1.433(4) ?
    C16 C21 . 1.374(3) ?
    C16 C17 . 1.377(3) ?
    C17 C18 . 1.370(4) ?
    C17 H17A . 0.9300 ?
    C18 C19 . 1.356(4) ?
    C18 H18A . 0.96(3) ?
    C19 C20 . 1.379(3) ?
    C19 H19A . 0.9300 ?
    C20 N6 . 1.371(3) ?
    C20 C21 . 1.389(3) ?
    C21 H21A . 0.9300 ?
    N6 H6A . 0.92(3) ?
    N6 H6B . 0.90(3) ?
    N7 C22 . 1.140(3) ?
    C22 C23 . 1.437(4) ?
    C23 C24 . 1.376(4) ?
    C23 C28 . 1.377(3) ?
    C24 C25 . 1.365(4) ?
    C24 H24A . 0.9300 ?
    C25 C26 . 1.369(4) ?
    C25 H25A . 0.9300 ?
    C26 C27 . 1.384(3) ?
    C26 H26A . 0.9300 ?
    C27 N8 . 1.365(3) ?
    C27 C28 . 1.384(3) ?
    C28 H28A . 0.9300 ?
    N8 H8A . 0.91(3) ?
    N8 H8B . 0.85(3) ?
loop_
    _geom_angle_atom_site_label_1
    _geom_angle_atom_site_label_2
    _geom_angle_atom_site_label_3
    _geom_angle_site_symmetry_1
    _geom_angle_site_symmetry_3
    _geom_angle
    _geom_angle_publ_flag
    O2 C1 O1 . . 124.3(2) ?
    O2 C1 C2 . . 118.9(2) ?
    O1 C1 C2 . . 116.8(2) ?
    C7 C2 C3 . . 120.3(2) ?
    C7 C2 C1 . . 119.4(2) ?
    C3 C2 C1 . . 120.3(2) ?
    C4 C3 C2 . . 118.5(2) ?
    C4 C3 H3A . . 120.8 ?
    C2 C3 H3A . . 120.8 ?
    C5 C4 C3 . . 122.7(2) ?
    C5 C4 N1 . . 119.0(2) ?
    C3 C4 N1 . . 118.4(2) ?
    C6 C5 C4 . . 117.1(2) ?
    C6 C5 H5A . . 121.5 ?
    C4 C5 H5A . . 121.5 ?
    C7 C6 C5 . . 122.4(2) ?
    C7 C6 N2 . . 118.6(2) ?
    C5 C6 N2 . . 118.9(2) ?
    C6 C7 C2 . . 119.0(2) ?
    C6 C7 H7A . . 120.5 ?
    C2 C7 H7A . . 120.5 ?
    C1 O1 H1A . . 113.5(16) ?
    O4 N1 O3 . . 123.0(2) ?
    O4 N1 C4 . . 118.5(3) ?
    O3 N1 C4 . . 118.5(2) ?
    O5 N2 O6 . . 124.3(2) ?
    O5 N2 C6 . . 117.6(2) ?
    O6 N2 C6 . . 118.1(2) ?
    O8 C8 O7 . . 124.3(2) ?
    O8 C8 C9 . . 118.2(2) ?
    O7 C8 C9 . . 117.5(2) ?
    C14 C9 C10 . . 120.4(2) ?
    C14 C9 C8 . . 120.0(2) ?
    C10 C9 C8 . . 119.6(2) ?
    C11 C10 C9 . . 118.6(2) ?
    C11 C10 H10A . . 120.7 ?
    C9 C10 H10A . . 120.7 ?
    C12 C11 C10 . . 122.8(2) ?
    C12 C11 N3 . . 118.6(2) ?
    C10 C11 N3 . . 118.6(2) ?
    C13 C12 C11 . . 116.8(2) ?
    C13 C12 H12A . . 121.6 ?
    C11 C12 H12A . . 121.6 ?
    C12 C13 C14 . . 122.9(2) ?
    C12 C13 N4 . . 118.8(2) ?
    C14 C13 N4 . . 118.2(2) ?
    C13 C14 C9 . . 118.5(2) ?
    C13 C14 H14A . . 120.7 ?
    C9 C14 H14A . . 120.7 ?
    O9 N3 O10 . . 123.9(2) ?
    O9 N3 C11 . . 118.6(2) ?
    O10 N3 C11 . . 117.5(2) ?
    C8 O7 H9A . . 116.9(18) ?
    O12 N4 O11 . . 123.8(2) ?
    O12 N4 C13 . . 118.0(2) ?
    O11 N4 C13 . . 118.3(2) ?
    N5 C15 C16 . . 179.5(3) ?
    C21 C16 C17 . . 120.7(2) ?
    C21 C16 C15 . . 120.2(2) ?
    C17 C16 C15 . . 119.1(3) ?
    C18 C17 C16 . . 118.5(3) ?
    C18 C17 H17A . . 120.7 ?
    C16 C17 H17A . . 120.7 ?
    C19 C18 C17 . . 121.1(3) ?
    C19 C18 H18A . . 118.0(15) ?
    C17 C18 H18A . . 120.9(15) ?
    C18 C19 C20 . . 121.4(3) ?
    C18 C19 H19A . . 119.3 ?
    C20 C19 H19A . . 119.3 ?
    N6 C20 C19 . . 121.1(3) ?
    N6 C20 C21 . . 121.1(3) ?
    C19 C20 C21 . . 117.7(2) ?
    C16 C21 C20 . . 120.5(2) ?
    C16 C21 H21A . . 119.7 ?
    C20 C21 H21A . . 119.7 ?
    C20 N6 H6A . . 116(2) ?
    C20 N6 H6B . . 109(2) ?
    H6A N6 H6B . . 129(3) ?
    N7 C22 C23 . . 177.1(4) ?
    C24 C23 C28 . . 121.0(2) ?
    C24 C23 C22 . . 119.8(3) ?
    C28 C23 C22 . . 119.2(3) ?
    C25 C24 C23 . . 118.4(3) ?
    C25 C24 H24A . . 120.8 ?
    C23 C24 H24A . . 120.8 ?
    C24 C25 C26 . . 121.3(3) ?
    C24 C25 H25A . . 119.3 ?
    C26 C25 H25A . . 119.3 ?
    C25 C26 C27 . . 120.9(3) ?
    C25 C26 H26A . . 119.5 ?
    C27 C26 H26A . . 119.5 ?
    N8 C27 C26 . . 121.3(3) ?
    N8 C27 C28 . . 120.8(3) ?
    C26 C27 C28 . . 117.8(2) ?
    C23 C28 C27 . . 120.6(2) ?
    C23 C28 H28A . . 119.7 ?
    C27 C28 H28A . . 119.7 ?
    C27 N8 H8A . . 118(2) ?
    C27 N8 H8B . . 118(2) ?
    H8A N8 H8B . . 123(3) ?
loop_
    _geom_hbond_atom_site_label_D
    _geom_hbond_atom_site_label_H
    _geom_hbond_atom_site_label_A
    _geom_hbond_site_symmetry_A
    _geom_hbond_distance_DH
    _geom_hbond_distance_HA
    _geom_hbond_distance_DA
    _geom_hbond_angle_DHA
    O1 H1A O2 2_655 1.18(4) 1.41(4) 2.590(2) 173(3)
    N6 H6A N7 2_566 0.92(3) 2.32(4) 3.232(5) 169(3)
    N6 H6B O12 2_666 0.90(3) 2.57(3) 2.953(4) 107(2)
    N8 H8A N5 2_665 0.91(3) 2.37(3) 3.262(5) 170(3)
    N8 H8B O5 2_666 0.85(3) 2.48(4) 3.286(4) 157(3)
    O7 H9A O8 2_665 1.23(5) 1.38(5) 2.608(2) 174(4)
    C5 H5A O4 2_556 0.93 2.44 3.321(3) 158.4
    C12 H12A O11 2_566 0.93 2.50 3.352(3) 152.7
    C18 H18A O2 1_455 0.96(3) 2.58(3) 3.421(4) 147(2)
    C21 H21A O10 1_655 0.93 2.60 3.451(3) 152.5
data_global
_journal_data_validation_number     ?
_journal_date_recd_electronic     2011-09-21
_journal_date_accepted     2011-09-28
_journal_name_full     'Acta Crystallographica, Section E'
_journal_year     2011
_journal_volume     67
_journal_issue     11
_journal_page_first     o2833
_journal_page_last     o2833
_journal_paper_category     QO
_journal_coeditor_code     KP2355
_publ_contact_author_name     'Dr. Shi Wang'
_publ_contact_author_address
;
Jiangsu Key Laboratory of Organic Electronics & Information Displays,
Institute of Advanced Materials (IAM),
Nanjing University of Posts and Telecommunications,
Nanjing 210046, People's Republic of China
;
_publ_contact_author_email     iamswang@njupt.edu.cn
_publ_contact_author_fax     '0086 25 8586 6396'
_publ_contact_author_phone     '0086 25 8586 6396'
_publ_section_title
;
3-Aminobenzonitrile--3,5-dinitrobenzoic acid (1/1)
;
loop_
    _publ_author_name
    _publ_author_address
    'Ding, Xuehua'
;
Jiangsu Key Laboratory of Organic Electronics & Information Displays,
Institute of Advanced Materials (IAM),
Nanjing University of Posts and Telecommunications,
Nanjing 210046, People's Republic of China
;
    'Wang, Shi'
;
Jiangsu Key Laboratory of Organic Electronics & Information Displays,
Institute of Advanced Materials (IAM),
Nanjing University of Posts and Telecommunications,
Nanjing 210046, People's Republic of China
;
    'He, Wenrui'
;
Jiangsu Key Laboratory of Organic Electronics & Information Displays,
Institute of Advanced Materials (IAM),
Nanjing University of Posts and Telecommunications,
Nanjing 210046, People's Republic of China
;
    'Huang, Wei'
;
Jiangsu Key Laboratory of Organic Electronics & Information Displays,
Institute of Advanced Materials (IAM),
Nanjing University of Posts and Telecommunications,
Nanjing 210046, People's Republic of China
;
