# Supplementary material for: 3-Amino­benzonitrile–3,5-dinitro­benzoic acid (1/1)
Source: Acta Crystallogr Sect E Struct Rep Online. 2011 Oct 5;67(Pt 11):o2833. doi: 10.1107/S1600536811039870 (PMC3247572; doi:10.1107/S1600536811039870)
Supplement: Supplementary file 2 [file e-67-o2833-Isup2.hkl]

# 
# h,k,l, Fc-squared, Fo-squared, sigma(Fo-squared) and status flag 
# 
data_I
_shelx_title ' pp' 
_shelx_refln_list_code          4 
_shelx_F_calc_maximum      180.94 
_exptl_crystal_F_000       680.00 
_reflns_d_resolution_high  0.7700 
 
loop_ 
 _symmetry_equiv_pos_as_xyz 
 'x, y, z' 
 '-x, -y, -z' 
 
_cell_length_a     7.4547 
_cell_length_b    14.2598 
_cell_length_c    14.8448 
_cell_angle_alpha 108.007 
_cell_angle_beta   91.898 
_cell_angle_gamma  93.367 
 
_shelx_F_squared_multiplier     1.000 
 
loop_ 
 _refln_index_h 
 _refln_index_k 
 _refln_index_l 
 _refln_F_squared_calc 
 _refln_F_squared_meas 
 _refln_F_squared_sigma 
 _refln_observed_status 
   2   0   0      615.65      634.44     23.02 o 
   3   0   0      117.01      114.12      4.73 o 
   4   0   0     1157.81     1195.30     29.93 o 
   5   0   0       38.60       33.65      3.00 o 
   6   0   0       34.68       46.18      4.46 o 
   7   0   0        2.54        4.25      2.52 o 
   8   0   0       69.93       62.75      6.72 o 
   9   0   0        0.12       13.52     10.60 o 
  -9   1   0        0.05        1.07      4.37 o 
  -8   1   0        4.60       -1.00      2.41 o 
  -7   1   0        0.18       -2.11      2.39 o 
  -6   1   0        3.00        3.71      2.92 o 
  -5   1   0        1.60        3.88      2.70 o 
  -4   1   0     1133.17     1266.75     46.95 o 
  -3   1   0      545.69      573.64     18.08 o 
  -2   1   0     3765.00     3311.81    182.51 o 
  -1   1   0      597.09      485.43     14.52 o 
   1   1   0     1313.21     1076.20     37.34 o 
   2   1   0      679.75      666.07     23.59 o 
   3   1   0     2898.10     2818.70     57.13 o 
   4   1   0     1976.82     2223.78     54.52 o 
   5   1   0       42.70       40.19      3.22 o 
   6   1   0        7.11        5.79      2.66 o 
   7   1   0       21.90       22.82      3.91 o 
   8   1   0        1.11        2.30      3.38 o 
   9   1   0        5.38       -1.10      5.48 o 
  -9   2   0        1.24       11.71      6.55 o 
  -8   2   0        0.02        3.16      6.58 o 
  -7   2   0        0.02       -2.09      2.09 o 
  -6   2   0        4.79       13.15      5.85 o 
  -5   2   0       41.82       41.44      4.89 o 
  -4   2   0      580.19      665.36     25.57 o 
  -3   2   0      567.52      545.18     25.75 o 
  -2   2   0      403.56      421.47     20.64 o 
  -1   2   0      157.39      142.68      6.17 o 
   0   2   0     4561.28     3644.51     72.53 o 
   1   2   0     9427.02     8994.76     93.00 o 
   2   2   0      135.43      128.24      3.36 o 
   3   2   0       48.76       40.02      2.46 o 
   4   2   0        0.95       -1.27      1.27 o 
   5   2   0      110.78      120.11     10.45 o 
   6   2   0       14.08        8.13      2.65 o 
   7   2   0        0.00        0.90      2.89 o 
   8   2   0        3.55        0.55      3.47 o 
   9   2   0        1.15        4.75      6.21 o 
  -9   3   0        7.67        4.49      5.09 o 
  -8   3   0        5.13       18.64      5.29 o 
  -7   3   0       30.78       34.14      4.37 o 
  -6   3   0       11.56       17.50      2.99 o 
  -5   3   0       16.57       18.97      3.27 o 
  -4   3   0     1863.74     1920.18     63.64 o 
  -3   3   0       12.18       12.39      1.47 o 
  -2   3   0      318.27      284.64      6.85 o 
  -1   3   0      557.08      554.03     14.21 o 
   0   3   0      167.97      161.40     12.77 o 
   1   3   0     7721.38     7176.12    161.13 o 
   2   3   0     1566.00     1569.40     43.33 o 
   3   3   0     1108.18     1086.65     59.26 o 
   4   3   0      174.68      203.73      6.87 o 
   5   3   0       16.95       23.12      3.55 o 
   6   3   0      133.89      136.18      7.27 o 
   7   3   0       78.99       62.22      5.31 o 
   8   3   0        0.84       -1.41      2.70 o 
   9   3   0        0.53        2.56      7.31 o 
  -9   4   0        2.43        4.39      5.55 o 
  -8   4   0       47.13       49.41      8.91 o 
  -7   4   0        0.00        6.39      4.61 o 
  -6   4   0       39.48       40.78      5.31 o 
  -5   4   0       14.33       12.08      3.44 o 
  -4   4   0       41.15       39.68      3.41 o 
  -3   4   0      146.09      140.46      5.20 o 
  -2   4   0        6.01        7.19      1.50 o 
  -1   4   0    30734.79    28533.90    545.73 o 
   0   4   0    22084.89    22095.79    395.02 o 
   1   4   0       65.57       60.78      6.83 o 
   2   4   0      568.36      617.09     20.57 o 
   3   4   0      256.45      284.55     11.30 o 
   4   4   0       19.52       26.20      2.27 o 
   5   4   0       20.72       20.67      2.47 o 
   6   4   0        0.08       -1.46      2.07 o 
   7   4   0       28.00       21.35     10.05 o 
   8   4   0        0.18       -1.28      3.36 o 
   9   4   0        2.34        5.85      6.58 o 
  -9   5   0        0.00        3.68      4.99 o 
  -8   5   0       11.97       17.32     16.63 o 
  -7   5   0        0.56        2.08      2.42 o 
  -6   5   0        0.04        0.87      2.58 o 
  -5   5   0       31.52       33.13      3.44 o 
  -4   5   0      168.12      172.96      8.13 o 
  -3   5   0      181.35      167.41      6.37 o 
  -2   5   0      101.63      102.03      4.19 o 
  -1   5   0        2.15        5.50      1.64 o 
   0   5   0      870.89      894.75     34.13 o 
   1   5   0       79.73       75.92      2.93 o 
   2   5   0     1333.43     1241.59     24.59 o 
   3   5   0      352.53      420.08     12.63 o 
   4   5   0      157.57      156.23      5.37 o 
   5   5   0        1.65        0.07      2.08 o 
   6   5   0        7.07        8.59      5.85 o 
   7   5   0       38.07       32.69      6.23 o 
   8   5   0        0.22        2.36      5.48 o 
   9   5   0        0.44       -5.48      6.94 o 
  -9   6   0        0.06        1.65      5.15 o 
  -8   6   0        0.96        5.42      4.63 o 
  -7   6   0        0.75        6.40      4.12 o 
  -6   6   0       79.80       76.64      8.38 o 
  -5   6   0      262.19      259.05     11.28 o 
  -4   6   0      232.58      222.37      9.28 o 
  -3   6   0      107.78      106.44      5.12 o 
  -2   6   0      216.78      195.55      7.23 o 
  -1   6   0       83.79       74.51      9.38 o 
   0   6   0      283.99      299.14      9.19 o 
   1   6   0       54.28       57.30      2.70 o 
   2   6   0        0.67       -0.55      1.85 o 
   3   6   0      263.98      241.76      6.65 o 
   4   6   0       71.24       72.93      3.24 o 
   5   6   0       18.75       20.41      5.15 o 
   6   6   0       98.16       96.42      9.81 o 
   7   6   0       10.42       14.04      9.87 o 
   8   6   0       14.13        9.44      5.81 o 
  -9   7   0        0.22        6.83     10.60 o 
  -8   7   0        0.98       -5.51      5.51 o 
  -7   7   0        4.56        8.59      4.65 o 
  -6   7   0        3.64        1.70      2.64 o 
  -5   7   0       44.16       44.01      7.37 o 
  -4   7   0       63.99       63.65      5.33 o 
  -3   7   0      187.49      181.16      8.05 o 
  -2   7   0       89.52       97.59      9.12 o 
  -1   7   0     1088.24      996.15     27.72 o 
   0   7   0       95.59       84.86      5.23 o 
   1   7   0        1.10       -0.61      3.11 o 
   2   7   0       87.31       86.61      3.73 o 
   3   7   0        4.61        5.43      1.19 o 
   4   7   0       11.57       12.79      3.62 o 
   5   7   0       68.48       69.73      8.51 o 
   6   7   0        5.77        5.38      3.77 o 
   7   7   0        6.49       13.41      5.09 o 
   8   7   0        0.02        3.04      9.50 o 
  -8   8   0        0.39       -0.24      4.30 o 
  -7   8   0        3.06        9.10      5.61 o 
  -6   8   0        8.44        8.84      4.50 o 
  -5   8   0        7.26       10.06      4.69 o 
  -4   8   0        0.29        2.13      2.51 o 
  -3   8   0       12.22       12.47      4.64 o 
  -2   8   0      250.88      259.91     15.01 o 
  -1   8   0      408.27      434.56     15.77 o 
   0   8   0        9.52        7.61      2.10 o 
   1   8   0      189.70      184.60      7.65 o 
   2   8   0      350.47      347.84     12.84 o 
   3   8   0       11.23        9.23      4.24 o 
   4   8   0        6.50       10.67      9.32 o 
   5   8   0       10.44       15.49      4.26 o 
   6   8   0       12.89       12.61      6.21 o 
   7   8   0        1.15       -0.84      3.51 o 
   8   8   0       12.23        6.44      5.81 o 
  -8   9   0        6.20        5.53      5.55 o 
  -7   9   0        0.99        0.84      3.92 o 
  -6   9   0        0.00        0.40      2.81 o 
  -5   9   0       35.78       35.04      4.46 o 
  -4   9   0        0.62        6.92      3.59 o 
  -3   9   0        0.01        1.42      2.37 o 
  -2   9   0       19.86       22.66      3.88 o 
  -1   9   0       19.72       25.08      3.47 o 
   0   9   0        3.86        8.92      2.57 o 
   1   9   0       76.87       91.46      6.15 o 
   2   9   0       64.52       65.80      7.50 o 
   3   9   0       98.37       97.86      9.62 o 
   4   9   0        4.83        7.86      6.76 o 
   5   9   0       68.34       56.56      7.36 o 
   6   9   0        5.69       -0.43      3.65 o 
   7   9   0        0.72       -0.80      4.26 o 
  -8  10   0        2.45        9.13     10.23 o 
  -7  10   0        0.04       -5.14      5.14 o 
  -6  10   0        0.01        0.03      3.22 o 
  -5  10   0        7.42        7.23      6.35 o 
  -4  10   0       10.88       16.49      5.67 o 
  -3  10   0       16.40       17.12      7.31 o 
  -2  10   0        7.12        9.65      7.70 o 
  -1  10   0        4.89       11.25      4.29 o 
   0  10   0        2.50        9.07      2.89 o 
   1  10   0       47.03       39.55      6.31 o 
   2  10   0       27.86       33.95      3.24 o 
   3  10   0        8.60       17.84     11.51 o 
   4  10   0       15.67       16.80      8.77 o 
   5  10   0       14.91       24.30      6.98 o 
   6  10   0       34.13       27.01      6.18 o 
   7  10   0        0.06       -1.34      4.11 o 
  -7  11   0        0.02       -0.46      3.37 o 
  -6  11   0        0.01        1.93      4.57 o 
  -5  11   0       11.78        4.32      3.73 o 
  -4  11   0        5.36       13.15      3.83 o 
  -3  11   0        0.06       -1.89      3.12 o 
  -2  11   0      147.97      140.78      9.07 o 
  -1  11   0      110.28       96.46     11.54 o 
   0  11   0       14.38       15.82      4.50 o 
   1  11   0        0.93       -2.43      2.43 o 
   2  11   0       49.66       44.23      8.18 o 
   3  11   0        0.06        1.38      4.02 o 
   4  11   0        9.42        2.98      5.48 o 
   5  11   0        0.44       -4.21      4.21 o 
   6  11   0        0.00        0.19      5.66 o 
   7  11   0        3.32       -0.67      4.37 o 
  -7  12   0        0.91       35.44     14.98 o 
  -6  12   0        1.19        5.17      4.89 o 
  -5  12   0        3.95       -1.96      3.46 o 
  -4  12   0        0.13        4.26      3.51 o 
  -3  12   0        7.00       18.99      7.58 o 
  -2  12   0        0.06        3.13      3.43 o 
  -1  12   0       39.47       27.33      5.21 o 
   0  12   0        3.52       14.66      5.76 o 
   1  12   0        5.38        7.97      6.22 o 
   2  12   0        2.70        4.84      5.30 o 
   3  12   0        2.81       10.99      6.29 o 
   4  12   0       16.04       17.14      6.35 o 
   5  12   0       17.66       26.71      7.44 o 
   6  12   0        0.25        4.29      5.09 o 
  -7  13   0        0.09        5.48     10.60 o 
  -5  13   0        0.42        0.34      3.85 o 
  -4  13   0        2.28        1.40      3.43 o 
  -3  13   0        4.25        1.54      3.36 o 
  -2  13   0        3.45        5.02      6.44 o 
  -1  13   0        8.57       10.36      9.53 o 
   0  13   0        1.51        7.62      6.39 o 
   1  13   0        0.04        3.10      3.66 o 
   2  13   0        2.10        8.99      5.85 o 
   3  13   0       56.87       68.29      9.99 o 
   4  13   0       32.33       39.63      8.51 o 
   5  13   0        2.64        8.53      5.81 o 
  -5  14   0        1.44        8.04      8.77 o 
  -4  14   0        2.43        2.56      3.72 o 
  -3  14   0        3.38        0.42      3.35 o 
  -2  14   0        8.97        7.31      4.22 o 
  -1  14   0        2.96        8.61      9.52 o 
   0  14   0        5.24        6.01      4.17 o 
   1  14   0        0.00        0.00      5.12 o 
   2  14   0        1.48       -0.92      4.26 o 
   3  14   0       53.78       62.32     10.72 o 
   4  14   0        0.85       -1.19      5.03 o 
   5  14   0        0.07       -6.63      6.66 o 
  -5  15   0        1.03       -2.92      8.04 o 
  -4  15   0        0.40       -3.14      5.29 o 
  -3  15   0        0.37        0.04      3.95 o 
  -2  15   0        5.70        4.13      3.97 o 
  -1  15   0       12.39       19.09     12.85 o 
   0  15   0       10.53       10.23      4.64 o 
   1  15   0        0.08       -5.81      5.93 o 
   2  15   0       13.87       17.54      9.13 o 
   3  15   0       14.45       17.90      8.14 o 
   4  15   0        1.33        0.91      4.39 o 
  -4  16   0        0.69       10.60      8.04 o 
  -3  16   0        0.05        4.84      4.70 o 
  -2  16   0        0.51        7.82     10.23 o 
  -1  16   0       10.19        6.78      4.96 o 
   0  16   0        1.30        2.41      6.21 o 
   1  16   0        4.43       -6.46      6.92 o 
   2  16   0       23.90       26.95      9.11 o 
   3  16   0        1.98        4.07      6.96 o 
  -3  17   0        0.01       -5.12      8.04 o 
  -2  17   0        1.52        2.56      5.85 o 
  -2 -17   1       23.83       21.08      8.39 o 
  -1 -17   1        2.54       -5.79      8.77 o 
   0 -17   1        1.14        8.75      8.14 o 
   1 -17   1        0.29        0.40      5.41 o 
   2 -17   1        0.20       -2.92      5.17 o 
   3 -17   1        1.50        5.12      7.31 o 
  -3 -16   1        5.85        3.70      5.25 o 
  -2 -16   1        2.45       -2.85      5.77 o 
  -1 -16   1        3.60       11.69     10.60 o 
   0 -16   1        1.57        6.20      6.21 o 
   1 -16   1        0.03       -5.05      5.05 o 
   2 -16   1       21.74       21.29      8.72 o 
   3 -16   1        9.76        6.43      4.74 o 
   4 -16   1        2.70        4.02      4.38 o 
  -4 -15   1        1.02       -0.86      5.25 o 
  -3 -15   1        0.05       -5.38      5.81 o 
  -2 -15   1        0.31       -0.76      4.77 o 
  -1 -15   1        2.14        1.64      5.09 o 
   0 -15   1        0.18        1.00      3.13 o 
   1 -15   1        0.73       -1.90      3.57 o 
   2 -15   1        1.30        9.16      6.90 o 
   3 -15   1        9.94       -0.47      2.52 o 
   4 -15   1        0.08       -2.45      4.38 o 
   5 -15   1        2.46        4.38      9.13 o 
  -5 -14   1        8.72       16.55     10.23 o 
  -4 -14   1       10.01        6.58      6.39 o 
  -3 -14   1        0.04       -6.14      6.14 o 
  -2 -14   1        2.45        7.47      5.67 o 
  -1 -14   1        0.45        5.12      4.91 o 
   0 -14   1        1.73       -2.65      3.52 o 
   1 -14   1        0.01        1.25      5.00 o 
   2 -14   1        1.88        4.44      4.08 o 
   3 -14   1        0.18        1.38      3.32 o 
   4 -14   1        1.04       -1.06      3.20 o 
   5 -14   1        1.13        1.46      6.94 o 
   6 -14   1        2.48       10.96     11.33 o 
  -6 -13   1        0.17       -2.29      5.30 o 
  -5 -13   1       18.08       14.15      7.02 o 
  -4 -13   1        0.06       -5.15      5.15 o 
  -3 -13   1        2.48        2.04      4.11 o 
  -2 -13   1       42.54       58.33      9.30 o 
  -1 -13   1       44.47       44.48      7.69 o 
   0 -13   1        4.17       12.18      4.00 o 
   1 -13   1        8.56        8.51      4.16 o 
   2 -13   1        1.50        2.28      4.37 o 
   3 -13   1        0.55       -3.49      3.49 o 
   4 -13   1        1.58        7.90      5.56 o 
   5 -13   1        0.87        5.10      3.58 o 
   6 -13   1        3.56       -3.30      5.03 o 
   7 -13   1        1.20       10.23     10.60 o 
  -6 -12   1        1.59       -5.67      5.67 o 
  -5 -12   1       20.76       29.23      8.00 o 
  -4 -12   1        2.88        1.64      4.26 o 
  -3 -12   1        2.93       24.80      7.44 o 
  -2 -12   1        7.79       18.05      6.39 o 
  -1 -12   1        0.00        1.41      2.58 o 
   0 -12   1       39.22       42.33      7.14 o 
   1 -12   1       56.83       57.94      6.67 o 
   2 -12   1      401.40      446.51     24.98 o 
   3 -12   1       98.03       85.19      8.21 o 
   4 -12   1        3.72        4.93      3.51 o 
   5 -12   1        0.48        1.26      3.48 o 
   6 -12   1        0.12       -2.38      4.65 o 
   7 -12   1        1.88        1.38      4.00 o 
  -7 -11   1        2.20        1.46      4.75 o 
  -6 -11   1        2.70        0.73      3.62 o 
  -5 -11   1       10.67       11.76      5.25 o 
  -4 -11   1        3.93        2.73      5.85 o 
  -3 -11   1        0.20       13.34      5.94 o 
  -2 -11   1       29.43       25.19      6.20 o 
  -1 -11   1       29.01       31.80      3.96 o 
   0 -11   1        0.73        1.16      2.35 o 
   1 -11   1       51.36       62.24      9.01 o 
   2 -11   1        1.15        1.83      4.05 o 
   3 -11   1        0.62        0.37      4.75 o 
   4 -11   1       27.77       32.61      5.14 o 
   5 -11   1       14.40       18.73      4.72 o 
   6 -11   1       19.41       16.84      9.68 o 
   7 -11   1        0.04       -3.81      4.73 o 
   8 -11   1        0.15        0.37      6.21 o 
  -7 -10   1        8.06        6.62      5.85 o 
  -6 -10   1        0.07       -0.69      6.03 o 
  -5 -10   1        8.98       10.96      4.99 o 
  -4 -10   1        3.03        2.74      3.36 o 
  -3 -10   1       68.90       85.61     25.03 o 
  -2 -10   1       18.66       14.22      2.93 o 
  -1 -10   1        0.57        7.27      4.56 o 
   0 -10   1        5.11        4.43      2.75 o 
   1 -10   1       98.43      103.92      7.89 o 
   2 -10   1       16.87       24.55      4.39 o 
   3 -10   1        0.69        0.50      2.51 o 
   4 -10   1        5.90       11.97      6.78 o 
   5 -10   1        9.97       16.60      3.70 o 
   6 -10   1       19.12       17.72      6.20 o 
   7 -10   1        4.13       -0.65      4.12 o 
   8 -10   1        0.34       -3.28      5.18 o 
  -8  -9   1        3.58        2.61      5.41 o 
  -7  -9   1        0.26       -2.90      3.74 o 
  -6  -9   1       24.99       32.80      7.86 o 
  -5  -9   1       13.94       23.07      6.07 o 
  -4  -9   1        4.01        3.97      3.51 o 
  -3  -9   1        6.28        8.03      4.11 o 
  -2  -9   1      311.49      283.56     24.89 o 
  -1  -9   1      301.13      358.28     13.48 o 
   0  -9   1       95.30       96.00      5.81 o 
   1  -9   1      186.90      195.97      9.83 o 
   2  -9   1        0.03        0.58      2.89 o 
   3  -9   1       13.99       17.24      4.03 o 
   4  -9   1       21.56       23.39      3.93 o 
   5  -9   1       17.90       16.62      3.63 o 
   6  -9   1       16.84       28.84      7.59 o 
   7  -9   1        0.12        1.79      3.42 o 
   8  -9   1        0.36        7.18      9.68 o 
  -8  -8   1        0.89       -1.50      4.19 o 
  -7  -8   1        8.62        8.95      5.43 o 
  -6  -8   1       45.33       42.18      6.20 o 
  -5  -8   1        3.08       -3.33      3.33 o 
  -4  -8   1        1.52        7.17      3.65 o 
  -3  -8   1       23.97       28.74      7.13 o 
  -2  -8   1      945.51      933.21     23.51 o 
  -1  -8   1       32.25       27.31      2.78 o 
   0  -8   1        1.07        0.73      1.60 o 
   1  -8   1     3392.70     3613.01     98.66 o 
   2  -8   1     5146.74     5315.58    166.70 o 
   3  -8   1       12.04       11.68      3.51 o 
   4  -8   1        1.36       -0.73      2.58 o 
   5  -8   1        0.59        1.21      1.96 o 
   6  -8   1       11.64       17.39      4.26 o 
   7  -8   1        8.30       -0.22      7.31 o 
   8  -8   1        0.01       -0.19      5.30 o 
  -8  -7   1        7.60       10.67      5.03 o 
  -7  -7   1        0.34       -2.33      4.00 o 
  -6  -7   1       62.25       57.89      6.84 o 
  -5  -7   1       24.51       29.43      7.86 o 
  -4  -7   1       79.08       70.37      8.59 o 
  -3  -7   1      153.21      165.72     10.25 o 
  -2  -7   1      567.53      629.54     23.16 o 
  -1  -7   1       17.89       19.79      3.80 o 
   0  -7   1      741.80      713.95     19.88 o 
   1  -7   1      813.05      778.96     28.88 o 
   2  -7   1      338.80      382.09     37.35 o 
   3  -7   1      223.49      229.60      9.42 o 
   4  -7   1        1.97        0.55      2.20 o 
   5  -7   1      293.67      288.58     25.68 o 
   6  -7   1       10.90        8.96      4.00 o 
   7  -7   1        0.31       -0.28      3.48 o 
   8  -7   1        6.00        3.38      5.30 o 
   9  -7   1        0.24        1.35      4.73 o 
  -8  -6   1        0.30        1.62      3.77 o 
  -7  -6   1        0.29        2.01      3.36 o 
  -6  -6   1       84.94       74.69      7.90 o 
  -5  -6   1       27.63       28.07      4.99 o 
  -4  -6   1      147.94      143.86     13.88 o 
  -3  -6   1        4.38        1.87      2.74 o 
  -2  -6   1       78.87       79.96      2.91 o 
  -1  -6   1      118.92      120.85      4.97 o 
   0  -6   1     1852.98     1869.66     41.89 o 
   1  -6   1      520.80      496.77     13.97 o 
   2  -6   1       26.54       30.51      2.89 o 
   3  -6   1      143.29      136.31      5.88 o 
   4  -6   1       53.33       48.09      3.76 o 
   5  -6   1        4.05        5.45      2.19 o 
   6  -6   1       18.16       17.98      4.37 o 
   7  -6   1        0.79       -0.31      3.24 o 
   8  -6   1        9.57       23.85     11.33 o 
   9  -6   1        1.19       -2.29      4.73 o 
  -9  -5   1        1.07        4.02      6.21 o 
  -8  -5   1        6.12        7.74     12.06 o 
  -7  -5   1        1.26        2.42      3.69 o 
  -6  -5   1       36.41       23.69      4.83 o 
  -5  -5   1        0.44        0.35      1.47 o 
  -4  -5   1       41.39       42.67      2.23 o 
  -3  -5   1     1778.17     1722.93     29.42 o 
  -2  -5   1     1134.40     1118.36     55.06 o 
  -1  -5   1     2080.01     2044.68     37.75 o 
   0  -5   1        0.86        1.04      1.71 o 
   1  -5   1      200.78      208.61      6.81 o 
   2  -5   1       88.09       86.94      3.89 o 
   3  -5   1      202.14      177.62      7.07 o 
   4  -5   1      165.62      148.75      7.57 o 
   5  -5   1      155.91      155.02      6.97 o 
   6  -5   1        0.00       -1.74      2.39 o 
   7  -5   1        0.10        3.11      4.39 o 
   8  -5   1        0.19       -1.63      3.58 o 
   9  -5   1        1.18        5.02      5.34 o 
  -9  -4   1        0.13        4.02      7.67 o 
  -8  -4   1        1.12        2.90      3.85 o 
  -7  -4   1      116.76      109.40      9.75 o 
  -6  -4   1        1.27        2.92      2.76 o 
  -5  -4   1        0.01        1.20      2.18 o 
  -4  -4   1      165.25      138.21      8.68 o 
  -3  -4   1     1455.23     1475.40     27.89 o 
  -2  -4   1     1181.33     1088.50     27.65 o 
  -1  -4   1        3.28        3.40      1.11 o 
   0  -4   1     5193.74     4973.12     85.26 o 
   2  -4   1      137.41      137.09      4.40 o 
   3  -4   1      322.64      308.45      8.09 o 
   4  -4   1      106.40      105.10      6.92 o 
   5  -4   1      116.17      112.27      5.28 o 
   6  -4   1        3.10        1.25      1.76 o 
   7  -4   1       12.55       22.66      6.33 o 
   8  -4   1        0.99        6.05     10.60 o 
   9  -4   1        2.81       -3.07      6.76 o 
  -9  -3   1        5.85        2.92      6.21 o 
  -8  -3   1        2.38        6.90      3.69 o 
  -7  -3   1        2.03        6.65      5.85 o 
  -6  -3   1        2.83        2.54      1.74 o 
  -5  -3   1        3.69        4.65      1.53 o 
  -4  -3   1       32.84       25.86      2.48 o 
  -3  -3   1      469.42      467.28     10.26 o 
  -2  -3   1      520.67      577.88     14.69 o 
  -1  -3   1     2499.46     2324.10     58.86 o 
   0  -3   1      711.30      639.40     37.40 o 
   1  -3   1      181.74      155.89     11.81 o 
   2  -3   1     4085.36     4182.11     72.19 o 
   3  -3   1        7.58        9.00      1.25 o 
   4  -3   1       20.20       22.79      3.30 o 
   5  -3   1      171.00      184.52      7.29 o 
   6  -3   1        1.87        1.57      2.44 o 
   7  -3   1       15.67       21.05      5.20 o 
   8  -3   1        2.59        2.94      4.30 o 
   9  -3   1        0.98       -0.86      5.12 o 
  -9  -2   1        1.12       -1.10      5.48 o 
  -8  -2   1        1.54        4.62      3.59 o 
  -7  -2   1       19.41       14.96      3.97 o 
  -6  -2   1       23.50       23.91      7.01 o 
  -5  -2   1        2.80        4.63      2.81 o 
  -4  -2   1       84.80      100.88      6.90 o 
  -3  -2   1     1980.54     1868.79     37.39 o 
  -2  -2   1     1041.41      989.18     43.28 o 
  -1  -2   1     1720.97     1676.81     60.11 o 
   1  -2   1     2185.27     2014.11     26.17 o 
   2  -2   1     1593.38     1535.98     42.34 o 
   3  -2   1      671.06      633.78     25.54 o 
   4  -2   1        3.07        2.53      1.80 o 
   5  -2   1        2.20       -1.62      2.20 o 
   6  -2   1        9.56       13.06      3.30 o 
   7  -2   1       21.95       24.34      3.84 o 
   8  -2   1        8.70        4.38      6.03 o 
   9  -2   1        0.54        9.34      5.71 o 
  -9  -1   1        7.20        2.92      7.31 o 
  -8  -1   1       42.18       41.27      5.31 o 
  -7  -1   1       38.84       40.92      6.72 o 
  -6  -1   1       66.63       60.68      5.03 o 
  -5  -1   1      216.63      220.36     12.14 o 
  -4  -1   1        2.05        6.62      1.66 o 
  -3  -1   1     1222.19     1380.73     38.52 o 
  -2  -1   1      883.89      877.73     71.98 o 
  -1  -1   1      125.45      129.68      3.59 o 
   1  -1   1       11.77       11.87      0.38 o 
   2  -1   1     1792.06     1582.03     48.89 o 
   3  -1   1     1716.04     1664.71     71.13 o 
   4  -1   1       10.46       10.16      1.76 o 
   5  -1   1       88.22       87.92      4.62 o 
   6  -1   1        3.48        2.55      1.86 o 
   7  -1   1       75.47       66.79      5.01 o 
   8  -1   1       23.66       24.95      7.10 o 
   9  -1   1        0.26        3.69      5.09 o 
  -9   0   1        2.08       10.60      7.31 o 
  -8   0   1        0.00        2.62      4.67 o 
  -7   0   1       33.35       35.88      4.52 o 
  -6   0   1        0.05        0.08      1.66 o 
  -5   0   1        2.11        1.98      1.55 o 
  -4   0   1       81.15       85.47      4.01 o 
  -3   0   1      470.91      451.45     10.51 o 
  -2   0   1     2357.71     2320.62     49.30 o 
  -1   0   1     3755.80     3008.27     32.62 o 
   1   0   1     7372.05     6056.22     70.35 o 
   2   0   1      283.33      297.04      8.65 o 
   3   0   1     4081.48     4166.33    111.01 o 
   4   0   1      462.10      449.61     17.15 o 
   5   0   1       30.15       30.08      8.04 o 
   6   0   1        9.66       10.28      5.18 o 
   7   0   1        7.34        3.77      4.45 o 
   8   0   1        6.96        9.13      6.94 o 
   9   0   1        1.59       -2.56      6.21 o 
  -9   1   1        1.83        6.84      5.61 o 
  -8   1   1       20.83       19.67      4.30 o 
  -7   1   1       54.30       56.36      7.69 o 
  -6   1   1        6.35        9.91      3.03 o 
  -5   1   1        3.25        5.58      2.78 o 
  -4   1   1       10.65       11.36      1.99 o 
  -3   1   1      119.18      120.46      3.93 o 
  -2   1   1     1411.22     1401.42     52.66 o 
  -1   1   1      328.67      287.64     18.51 o 
   1   1   1        2.77        3.14      0.40 o 
   2   1   1     2306.24     2120.65     37.67 o 
   3   1   1      105.54      108.02      5.74 o 
   4   1   1      208.74      187.56      6.76 o 
   5   1   1      273.27      283.58     11.53 o 
   6   1   1        4.63        2.18      2.67 o 
   7   1   1       43.90       36.22      4.37 o 
   8   1   1       10.40       15.59      3.89 o 
   9   1   1        0.27       13.52      9.50 o 
  -9   2   1        0.29       -5.67      5.67 o 
  -8   2   1        3.93       -1.15      2.57 o 
  -7   2   1       36.36       44.19      4.77 o 
  -6   2   1       26.43       28.26      3.68 o 
  -5   2   1      668.86      724.14     23.18 o 
  -4   2   1      944.20     1050.99     27.97 o 
  -3   2   1      330.32      287.71     17.36 o 
  -2   2   1     2224.82     2075.83     46.87 o 
  -1   2   1     2879.78     2694.98     50.57 o 
   0   2   1       43.98       40.48      1.83 o 
   1   2   1       66.73       63.38      3.06 o 
   2   2   1      722.98      802.09     16.77 o 
   3   2   1       58.93       58.62      2.79 o 
   4   2   1      308.92      267.99      8.66 o 
   5   2   1        1.43        5.14      4.40 o 
   6   2   1       10.57       13.75      2.64 o 
   7   2   1       65.93       67.47      6.00 o 
   8   2   1        2.61        1.74      3.33 o 
   9   2   1        6.60        2.56      7.31 o 
  -9   3   1        1.78        7.31      4.89 o 
  -8   3   1        0.69        2.33      3.48 o 
  -7   3   1       18.42        8.37      6.55 o 
  -6   3   1       24.45       15.86      6.67 o 
  -5   3   1       43.19       51.56      6.14 o 
  -4   3   1        1.28        6.56      2.36 o 
  -3   3   1        8.56        7.40      1.45 o 
  -2   3   1       81.82       77.63      3.95 o 
  -1   3   1      621.88      664.09     27.08 o 
   0   3   1     4713.04     5215.55    132.45 o 
   1   3   1      146.39      153.95      9.24 o 
   2   3   1        0.11        0.89      0.81 o 
   3   3   1       37.23       48.18      4.49 o 
   4   3   1        0.09       -1.04      1.45 o 
   5   3   1       81.21       85.64      4.94 o 
   6   3   1       60.55       52.32      6.82 o 
   7   3   1        1.35        1.09      2.67 o 
   8   3   1       10.52       17.14     13.70 o 
   9   3   1        4.92       -4.38      6.58 o 
  -9   4   1        2.88       -2.46      7.49 o 
  -8   4   1        1.95       -0.55      3.88 o 
  -7   4   1        7.06       10.26      3.22 o 
  -6   4   1       38.95       31.87      7.65 o 
  -5   4   1        1.29        3.77      2.09 o 
  -4   4   1       34.61       38.05      3.15 o 
  -3   4   1       23.20       25.35      2.15 o 
  -2   4   1      105.13       97.85      4.77 o 
  -1   4   1       44.59       46.82      9.31 o 
   0   4   1     2902.79     3213.20    373.61 o 
   1   4   1      890.32      855.68     17.82 o 
   2   4   1       10.19       10.78      1.34 o 
   3   4   1     2097.91     2286.99     52.94 o 
   4   4   1        0.66        0.84      2.18 o 
   5   4   1       12.50       10.59      2.46 o 
   6   4   1        8.48        9.51      3.27 o 
   7   4   1       15.30       18.27      7.67 o 
   8   4   1        6.36       10.63      5.66 o 
   9   4   1        6.46        1.46      5.85 o 
  -9   5   1       11.99        7.96      6.03 o 
  -8   5   1        6.07        9.02      4.47 o 
  -7   5   1        8.30       10.19      3.21 o 
  -6   5   1        0.14       -1.60      2.56 o 
  -5   5   1       26.47       23.67      3.04 o 
  -4   5   1       32.02       40.02      3.75 o 
  -3   5   1       90.35       87.01      4.44 o 
  -2   5   1       73.84       65.67      4.75 o 
  -1   5   1      306.17      287.68     11.41 o 
   0   5   1      506.99      497.59     16.63 o 
   1   5   1      116.66      119.86      5.08 o 
   2   5   1       98.55      114.21      4.16 o 
   3   5   1       17.16       17.69      1.83 o 
   4   5   1      167.27      167.48      6.43 o 
   5   5   1        9.30       11.14      2.31 o 
   6   5   1      160.31      142.71     10.84 o 
   7   5   1        0.46        7.16      4.57 o 
   8   5   1        3.68        6.42      4.73 o 
  -9   6   1        1.29       -5.67      5.67 o 
  -8   6   1        4.39        5.78      6.39 o 
  -7   6   1        1.52        4.69      5.41 o 
  -6   6   1       11.62       14.39      3.61 o 
  -5   6   1       50.26       42.15      4.08 o 
  -4   6   1       27.05       19.18      3.09 o 
  -3   6   1        5.90       11.00      2.17 o 
  -2   6   1       74.98       69.10      5.85 o 
  -1   6   1       17.45       17.91      3.47 o 
   0   6   1       73.36       72.70      3.86 o 
   1   6   1        0.56        3.46      2.20 o 
   2   6   1       24.83       27.43      3.18 o 
   3   6   1      122.00      121.94      7.17 o 
   4   6   1       17.18       15.29      1.93 o 
   5   6   1       91.75       91.16      6.33 o 
   6   6   1       29.64       32.32     13.52 o 
   7   6   1       14.35       15.75      5.67 o 
   8   6   1        0.09        3.29      4.13 o 
  -9   7   1        2.35        4.98      4.89 o 
  -8   7   1       18.86       28.54      7.10 o 
  -7   7   1        0.30        9.52      4.92 o 
  -6   7   1        1.31        2.51      2.64 o 
  -5   7   1        5.61        8.93      3.32 o 
  -4   7   1       13.41       13.67      5.63 o 
  -3   7   1       23.27       36.23      7.16 o 
  -2   7   1       11.50       17.47      3.85 o 
  -1   7   1      198.14      209.71     12.08 o 
   0   7   1      612.61      627.75     23.26 o 
   1   7   1        2.77        1.51      2.59 o 
   2   7   1        1.12        1.96      1.27 o 
   3   7   1       70.58       66.27      3.48 o 
   4   7   1        2.77        3.83      2.37 o 
   5   7   1       33.49       24.32      4.65 o 
   6   7   1        2.33       -1.83      4.75 o 
   7   7   1        0.20        5.16      4.04 o 
   8   7   1        8.58       10.47      5.35 o 
  -8   8   1        1.21        2.41      4.26 o 
  -7   8   1        0.12       -0.37      3.62 o 
  -6   8   1        0.10       -2.15      2.51 o 
  -5   8   1        2.51        2.58      2.91 o 
  -4   8   1       25.04       31.80      4.06 o 
  -3   8   1      112.54      120.11      9.53 o 
  -2   8   1       38.67       34.41      4.13 o 
  -1   8   1      342.08      392.59     37.42 o 
   0   8   1       11.78       11.38      2.58 o 
   1   8   1      165.41      172.48      7.64 o 
   2   8   1       19.18       17.25      3.00 o 
   3   8   1        7.42        3.52      2.98 o 
   4   8   1        2.87       15.32     13.15 o 
   5   8   1       42.99       42.76      6.76 o 
   6   8   1       77.39       72.12      9.68 o 
   7   8   1        0.07        2.77      4.38 o 
   8   8   1        2.14        6.39      9.68 o 
  -8   9   1        0.79        1.44      4.89 o 
  -7   9   1        0.58        0.06      2.97 o 
  -6   9   1        3.60        8.95      3.32 o 
  -5   9   1        4.49        9.09      3.60 o 
  -4   9   1       11.73       18.18      3.98 o 
  -3   9   1       22.71       31.96      8.83 o 
  -2   9   1       52.48       58.48      5.89 o 
  -1   9   1       13.78       21.19      5.68 o 
   0   9   1       63.73       69.19      7.96 o 
   1   9   1        4.64        2.87      3.46 o 
   2   9   1       47.93       53.94      3.67 o 
   3   9   1       32.54       28.24      2.63 o 
   4   9   1       16.00       22.68      6.49 o 
   5   9   1       56.06       44.02      6.58 o 
   6   9   1        9.45        5.09      4.00 o 
   7   9   1        1.66        7.98      7.31 o 
  -8  10   1        1.28       -0.37      8.04 o 
  -7  10   1        0.10        4.93      5.30 o 
  -6  10   1        0.26        1.81      2.74 o 
  -5  10   1        0.73        6.55      3.44 o 
  -4  10   1       53.48       58.17      6.35 o 
  -3  10   1       41.95       53.37      7.33 o 
  -2  10   1       14.47       12.08      4.22 o 
  -1  10   1       57.72       63.00      6.67 o 
   0  10   1        9.06       17.36      3.64 o 
   1  10   1        0.05        0.92      3.92 o 
   2  10   1        4.11        4.04      3.28 o 
   3  10   1        0.21        7.01      5.00 o 
   4  10   1      144.77      158.75     15.27 o 
   5  10   1        2.38        2.74      4.65 o 
   6  10   1        3.18        8.19      6.03 o 
   7  10   1        2.27       -0.16      3.48 o 
  -7  11   1        0.98        3.29      4.75 o 
  -6  11   1        0.23       -2.78      4.26 o 
  -5  11   1        2.08       10.94      3.97 o 
  -4  11   1        0.00        2.07      2.89 o 
  -3  11   1        1.11       -2.19      4.02 o 
  -2  11   1        7.94       19.00      4.59 o 
  -1  11   1        0.01        2.41      3.39 o 
   0  11   1        4.32       13.30      3.60 o 
   1  11   1       28.29       26.59      4.80 o 
   2  11   1       16.26       16.91      3.47 o 
   3  11   1       40.98       42.89      7.44 o 
   4  11   1      116.99      119.18     13.37 o 
   5  11   1        2.77       -2.29      4.77 o 
   6  11   1        0.93       -1.95      4.63 o 
  -6  12   1        0.61       -2.19      7.31 o 
  -5  12   1       17.82       12.51      5.79 o 
  -4  12   1        1.39        0.10      2.70 o 
  -3  12   1        0.40       -2.75      3.34 o 
  -2  12   1        1.52        3.45      3.11 o 
  -1  12   1        0.13        6.62      5.26 o 
   0  12   1       65.18       59.33      6.27 o 
   1  12   1        0.11       -3.09      3.09 o 
   2  12   1       38.61       38.43      4.33 o 
   3  12   1      142.28      149.30     15.62 o 
   4  12   1        0.17       -2.35      4.30 o 
   5  12   1        0.00        1.18      4.12 o 
   6  12   1        0.87        1.04      4.38 o 
  -6  13   1        1.68       -2.19      6.58 o 
  -5  13   1        0.17        6.48     10.96 o 
  -4  13   1        0.23        3.59      3.33 o 
  -3  13   1        6.62        6.11      3.62 o 
  -2  13   1        0.31       -3.13      3.13 o 
  -1  13   1       14.74       17.48      5.41 o 
   0  13   1        0.00        6.78      3.81 o 
   1  13   1        1.14        6.67      3.56 o 
   2  13   1       12.29       11.08      7.67 o 
   3  13   1       31.37       33.22      9.04 o 
   4  13   1       48.10       36.90     10.25 o 
   5  13   1        0.01       -3.97      5.77 o 
  -6  14   1        1.35       -4.02      7.67 o 
  -5  14   1        0.10       -3.65      7.67 o 
  -4  14   1        6.77        2.23      4.21 o 
  -3  14   1        0.38        8.43      4.35 o 
  -2  14   1        4.66        2.58      3.42 o 
  -1  14   1       17.40       25.64      6.56 o 
   0  14   1        0.47       15.90     11.88 o 
   1  14   1        4.52        2.73      3.84 o 
   2  14   1       11.01       14.66     13.88 o 
   3  14   1        0.08        7.80      6.92 o 
   4  14   1       35.28       26.41      8.91 o 
   5  14   1        0.57        4.51      5.41 o 
  -5  15   1        0.02        4.75      9.13 o 
  -4  15   1        0.35       11.98      6.44 o 
  -3  15   1        0.78        3.19      4.32 o 
  -2  15   1        8.13       13.07     12.97 o 
  -1  15   1       11.34        3.68      4.06 o 
   0  15   1        8.91        7.55      6.26 o 
   1  15   1        2.74        5.48      8.40 o 
   2  15   1        2.86        0.07      4.21 o 
   3  15   1        4.85        2.19      6.58 o 
   4  15   1        6.94       -1.02      5.67 o 
  -4  16   1        0.00        4.75      6.94 o 
  -3  16   1        0.27        2.51      5.26 o 
  -2  16   1        0.00        8.44     15.16 o 
  -1  16   1        0.74       -4.61      4.61 o 
   0  16   1        6.50       25.94     15.35 o 
   1  16   1        3.24      -12.79     12.79 o 
   2  16   1        0.85        2.19      6.23 o 
  -2  17   1        5.82        7.48      7.31 o 
  -1  17   1        0.95        1.10      9.87 o 
   1  17   1        2.75       -2.92      8.77 o 
   0 -18   2        0.29        8.40     11.33 o 
   1 -18   2        0.06        1.10      8.40 o 
  -2 -17   2        0.65        0.00      8.04 o 
  -1 -17   2        2.25       29.23     14.98 o 
   0 -17   2        4.33       10.54      8.32 o 
   1 -17   2        0.09       20.96     10.60 o 
   2 -17   2        5.97        1.70      4.34 o 
   3 -17   2        0.14       15.35      9.87 o 
  -3 -16   2        0.35        2.78      7.31 o 
  -2 -16   2        0.66       17.26      9.13 o 
  -1 -16   2        6.59        6.88      6.32 o 
   0 -16   2        6.36        3.72      5.53 o 
   1 -16   2        0.02       -4.38      9.50 o 
   2 -16   2        1.15       -4.60      6.86 o 
   3 -16   2       30.19       24.06      7.42 o 
   4 -16   2       12.69       11.72      6.66 o 
  -4 -15   2        4.56       -2.57      5.15 o 
  -3 -15   2        0.18       -1.53      4.26 o 
  -2 -15   2        0.03       13.15      6.20 o 
  -1 -15   2        5.48        2.31      5.30 o 
   0 -15   2        7.91        4.35      3.62 o 
   1 -15   2        3.41        6.51      4.75 o 
   2 -15   2       41.73       40.26      7.22 o 
   3 -15   2       18.89       15.91      5.61 o 
   4 -15   2        0.56        4.11      5.41 o 
   5 -15   2        0.09        7.63      6.96 o 
   6 -15   2        0.17       -3.65      6.94 o 
  -5 -14   2        4.82        3.55      5.85 o 
  -4 -14   2        0.24       -7.31      8.40 o 
  -3 -14   2        2.37        2.40      5.35 o 
  -2 -14   2        6.70       17.87      9.68 o 
  -1 -14   2        3.25       17.90     11.14 o 
   0 -14   2        1.00        8.18      3.64 o 
   1 -14   2        0.42        1.46      4.57 o 
   2 -14   2       16.74       17.96      5.05 o 
   3 -14   2        5.85       13.59      4.89 o 
   4 -14   2        0.76        0.96      4.52 o 
   5 -14   2        4.64        6.37      5.51 o 
   6 -14   2        0.86        6.81      5.97 o 
  -6 -13   2        0.58        0.46      5.30 o 
  -5 -13   2        2.74       -4.30      4.57 o 
  -4 -13   2       23.01       36.65      7.85 o 
  -3 -13   2        3.38       -4.00      4.00 o 
  -2 -13   2       15.84       23.50      7.28 o 
  -1 -13   2        2.54        0.40      2.17 o 
   0 -13   2       10.47       13.48      5.50 o 
   1 -13   2       13.08       13.04      4.37 o 
   2 -13   2       18.99       29.50      5.70 o 
   3 -13   2        5.59       -0.67      3.43 o 
   4 -13   2        0.64       10.34      3.93 o 
   5 -13   2        5.35        2.08      5.03 o 
   6 -13   2        0.02        4.89      6.94 o 
   7 -13   2        2.36        9.62     12.06 o 
  -6 -12   2        0.32        3.65      7.67 o 
  -5 -12   2        7.84        9.58      5.88 o 
  -4 -12   2        7.03        1.74      4.26 o 
  -3 -12   2        1.99        1.07      3.33 o 
  -2 -12   2        4.26        0.00      4.75 o 
  -1 -12   2      142.17      133.59      7.77 o 
   0 -12   2        8.99       11.62      3.79 o 
   1 -12   2      106.44       96.04      8.46 o 
   2 -12   2        1.41       11.92      4.28 o 
   3 -12   2      257.08      229.84     13.55 o 
   4 -12   2        3.70        9.00      8.40 o 
   5 -12   2        1.34       -0.88      3.95 o 
   6 -12   2        2.03        2.95      4.00 o 
   7 -12   2        0.12       -6.08      6.33 o 
  -7 -11   2        2.72        4.38      4.99 o 
  -6 -11   2        0.54        4.38      4.30 o 
  -5 -11   2       11.68        8.71      5.00 o 
  -4 -11   2        0.22       -2.48      3.48 o 
  -3 -11   2       28.86       29.83      5.79 o 
  -2 -11   2        4.19        0.10      3.22 o 
  -1 -11   2        7.50        9.49      2.29 o 
   0 -11   2        6.71        6.74      2.83 o 
   1 -11   2        0.78        3.41      5.88 o 
   2 -11   2      128.33      103.09      9.12 o 
   3 -11   2       12.32        3.95      3.69 o 
   4 -11   2        5.59        7.94      5.02 o 
   5 -11   2       20.36       32.63      7.22 o 
   6 -11   2       11.45        9.83      5.93 o 
   7 -11   2        1.11       -0.73      3.65 o 
   8 -11   2        0.01        6.38      5.67 o 
  -7 -10   2        0.01       -2.04      4.30 o 
  -6 -10   2        3.82        9.13     10.41 o 
  -5 -10   2       69.76       76.41      9.67 o 
  -4 -10   2       14.38       24.16      6.20 o 
  -3 -10   2        0.62       -0.42      3.59 o 
  -2 -10   2        2.67        2.95      4.57 o 
  -1 -10   2       24.27       22.61      2.58 o 
   0 -10   2       29.09       38.41      7.85 o 
   1 -10   2      110.14      125.08      7.84 o 
   2 -10   2        0.10       -3.75      3.85 o 
   3 -10   2       10.98        5.02      7.21 o 
   4 -10   2        0.37        0.37      2.54 o 
   5 -10   2       68.72       77.06     10.25 o 
   6 -10   2        0.79        2.19      5.48 o 
   7 -10   2        3.82        0.91      3.62 o 
   8 -10   2        0.39       -5.14      5.14 o 
  -8  -9   2        1.11        1.09      4.26 o 
  -7  -9   2        2.42        4.48      4.00 o 
  -6  -9   2        7.08        0.91      5.12 o 
  -5  -9   2       26.82       26.00      5.29 o 
  -4  -9   2        0.75       -0.65      3.48 o 
  -3  -9   2       48.05       53.11      8.59 o 
  -2  -9   2        0.20       -0.22      4.17 o 
  -1  -9   2       16.61       30.37      6.45 o 
   0  -9   2       70.35       66.46      4.39 o 
   1  -9   2        8.89        7.68      2.83 o 
   2  -9   2      154.16      165.95     10.44 o 
   3  -9   2        4.64        6.41      2.65 o 
   4  -9   2        3.84        8.53      3.13 o 
   5  -9   2        1.14        0.91      4.75 o 
   6  -9   2       14.97       15.63      9.32 o 
   7  -9   2        0.19        0.00      3.36 o 
   8  -9   2        0.09       -4.24      4.92 o 
  -8  -8   2        0.16       -1.31      3.95 o 
  -7  -8   2       12.92        3.26      4.21 o 
  -6  -8   2       20.34       23.03     11.69 o 
  -5  -8   2       10.38        9.18      7.86 o 
  -4  -8   2       13.88       24.21      4.65 o 
  -3  -8   2      100.14      105.58      8.65 o 
  -2  -8   2       75.83       74.45      6.84 o 
  -1  -8   2      427.23      447.06     21.75 o 
   0  -8   2        1.09        2.73      2.19 o 
   1  -8   2     9281.72     9452.83    247.82 o 
   2  -8   2      681.86      650.91     22.43 o 
   3  -8   2        8.55        9.42      2.83 o 
   4  -8   2       37.28       39.08      4.67 o 
   5  -8   2       94.21       94.43      8.23 o 
   6  -8   2        1.70        7.31      4.13 o 
   7  -8   2        2.81        3.48      4.00 o 
   8  -8   2        6.22        1.96      5.03 o 
  -8  -7   2        3.10        3.65      4.13 o 
  -7  -7   2        3.48       10.15      5.12 o 
  -6  -7   2        4.66        3.47      3.88 o 
  -5  -7   2        6.49        4.19      3.33 o 
  -4  -7   2        0.20        3.41      5.12 o 
  -3  -7   2       34.82       36.74      4.65 o 
  -2  -7   2      395.39      313.21     23.67 o 
  -1  -7   2      257.92      228.07     11.18 o 
   0  -7   2       18.75       21.70      3.84 o 
   1  -7   2        3.05        6.09      6.43 o 
   2  -7   2      628.64      626.47     19.27 o 
   3  -7   2      528.73      600.13     47.06 o 
   4  -7   2       63.53       63.07      4.33 o 
   5  -7   2      154.93      137.20     12.36 o 
   6  -7   2        2.27        2.19      3.84 o 
   7  -7   2        0.60        2.80      3.74 o 
   8  -7   2        6.51       -0.95      5.12 o 
   9  -7   2        0.32        6.46      6.40 o 
  -8  -6   2        0.37       -1.28      4.13 o 
  -7  -6   2        3.09       -2.19      3.36 o 
  -6  -6   2       10.97       13.02      4.02 o 
  -5  -6   2        0.15        5.40      5.85 o 
  -4  -6   2       38.56       30.37      4.75 o 
  -3  -6   2      707.48      739.25     30.10 o 
  -2  -6   2      347.49      333.03     13.94 o 
  -1  -6   2       23.46       21.76      2.03 o 
   0  -6   2     1143.61     1130.08     26.39 o 
   1  -6   2     1230.45     1330.18     31.78 o 
   2  -6   2      452.63      426.72     12.35 o 
   3  -6   2       51.01       57.20      3.50 o 
   4  -6   2      298.65      304.75     11.62 o 
   5  -6   2        9.92        9.08      3.35 o 
   6  -6   2        0.03        6.27      3.74 o 
   7  -6   2        0.44       -2.27      3.95 o 
   8  -6   2        0.26       -4.92      4.92 o 
   9  -6   2        0.60        1.87      4.53 o 
  -9  -5   2        0.49        6.58      7.86 o 
  -8  -5   2        9.62        6.85      4.83 o 
  -7  -5   2       52.34       43.71      6.55 o 
  -6  -5   2       49.82       60.71      8.04 o 
  -5  -5   2       37.79       41.06     11.88 o 
  -4  -5   2      357.55      301.68     14.34 o 
  -3  -5   2     1016.02     1075.04     37.85 o 
  -2  -5   2        0.06        1.83      1.55 o 
  -1  -5   2      162.09      154.12      3.93 o 
   0  -5   2      208.36      201.56      6.08 o 
   1  -5   2      280.91      272.02     14.94 o 
   2  -5   2      101.64       99.55      3.76 o 
   3  -5   2        0.81        0.22      2.19 o 
   4  -5   2        6.00       -0.41      2.56 o 
   5  -5   2       73.42       67.01      6.60 o 
   6  -5   2       36.61       27.03      5.30 o 
   7  -5   2        0.06        6.70      6.76 o 
   8  -5   2       15.12        9.06      5.53 o 
   9  -5   2        2.36        0.15      4.63 o 
  -9  -4   2        4.02        0.29      3.74 o 
  -8  -4   2       17.30       11.30      5.67 o 
  -7  -4   2       49.55       50.68      7.85 o 
  -6  -4   2       27.74       25.07      3.33 o 
  -5  -4   2       32.63       29.36      3.24 o 
  -4  -4   2        4.14        4.24      1.17 o 
  -3  -4   2      175.72      154.81      9.24 o 
  -2  -4   2      181.90      176.94      8.22 o 
  -1  -4   2     2446.50     2354.58     36.71 o 
   0  -4   2    17626.20    18140.50    417.81 o 
   1  -4   2    32740.15    36184.18    674.31 o 
   2  -4   2      276.42      314.67     26.89 o 
   3  -4   2       19.77       20.01      1.57 o 
   4  -4   2     1617.48     1632.58     72.69 o 
   5  -4   2      322.90      281.95      9.18 o 
   6  -4   2        3.43        3.10      5.04 o 
   7  -4   2        0.07       -3.88      3.88 o 
   8  -4   2       18.51       23.44      6.40 o 
   9  -4   2       11.38        6.42      6.29 o 
  -9  -3   2        0.28       -4.32      4.73 o 
  -8  -3   2        0.14        2.94      3.59 o 
  -7  -3   2       76.42       58.72      7.26 o 
  -6  -3   2      142.86      124.90      8.00 o 
  -5  -3   2       14.82       19.29      2.38 o 
  -4  -3   2        0.18        5.05      4.46 o 
  -3  -3   2     1300.51     1246.49     23.97 o 
  -2  -3   2     1450.33     1303.09     35.78 o 
  -1  -3   2      211.50      217.11      3.28 o 
   0  -3   2      123.28      123.81      5.53 o 
   1  -3   2      596.78      634.46     12.34 o 
   2  -3   2      282.12      274.23      7.49 o 
   3  -3   2      222.40      206.96      4.65 o 
   4  -3   2     1185.70     1178.73     32.82 o 
   5  -3   2      261.23      265.90      9.09 o 
   6  -3   2       32.65       30.51      2.89 o 
   7  -3   2        1.14        0.37      4.38 o 
   8  -3   2       30.76       27.36      7.96 o 
   9  -3   2        0.23        3.86      5.00 o 
  -9  -2   2        0.96        1.83      5.48 o 
  -8  -2   2        0.33        2.29      3.48 o 
  -7  -2   2       10.56       11.14      2.78 o 
  -6  -2   2        7.07       10.68      2.74 o 
  -5  -2   2      395.48      390.34     18.75 o 
  -4  -2   2     2847.90     2974.52     69.79 o 
  -3  -2   2      106.46      109.93      3.57 o 
  -2  -2   2      278.88      264.35      4.35 o 
  -1  -2   2      161.04      156.31      5.91 o 
   0  -2   2       60.57       57.98      2.48 o 
   1  -2   2       10.22       14.01      1.66 o 
   2  -2   2     1582.63     1439.57     30.96 o 
   3  -2   2       30.29       32.67      1.32 o 
   4  -2   2       86.71       81.06      3.46 o 
   5  -2   2       65.23       70.71      4.09 o 
   6  -2   2        0.22       -0.68      1.57 o 
   7  -2   2        9.74        6.92      4.12 o 
   8  -2   2        0.18        7.64      4.63 o 
   9  -2   2        0.53       -3.64      5.09 o 
  -8  -1   2        1.65        2.91      2.69 o 
  -7  -1   2        0.04        0.08      1.96 o 
  -6  -1   2       44.62       51.91      4.83 o 
  -5  -1   2       26.17       34.08      3.22 o 
  -4  -1   2      366.26      478.98     22.65 o 
  -3  -1   2      559.49      607.26     24.66 o 
  -2  -1   2      226.70      138.06     25.94 o 
  -1  -1   2      872.54      747.36     23.89 o 
   1  -1   2        0.29        0.15      1.46 o 
   2  -1   2       90.41       86.15      3.69 o 
   3  -1   2      539.94      521.58     16.66 o 
   4  -1   2      160.90      174.26      8.79 o 
   5  -1   2        5.54        6.12      1.76 o 
   6  -1   2        0.35        1.01      1.84 o 
   7  -1   2        2.32       -1.77      2.42 o 
   8  -1   2       15.30       15.77      5.51 o 
   9  -1   2        3.50        0.73      5.85 o 
  -9   0   2        3.92        5.48      6.21 o 
  -8   0   2       28.67       20.38      4.76 o 
  -7   0   2       35.03       39.31      6.08 o 
  -6   0   2        2.45        2.77      3.48 o 
  -5   0   2      500.38      510.51     18.70 o 
  -4   0   2       59.39       66.68      3.76 o 
  -3   0   2       78.40       70.81      2.88 o 
  -2   0   2      167.74      175.54      4.28 o 
  -1   0   2     5803.61     5603.42    137.21 o 
   1   0   2     9587.28     8105.75    206.05 o 
   2   0   2      592.65      524.51     15.03 o 
   3   0   2      181.01      146.94      4.77 o 
   4   0   2      907.33     1014.44     35.49 o 
   5   0   2       47.09       52.33      9.13 o 
   6   0   2       14.37        4.56      4.18 o 
   7   0   2        9.11        5.17      3.43 o 
   8   0   2       36.51       32.34      6.84 o 
   9   0   2        0.52       12.42     10.60 o 
  -9   1   2        0.22        5.12      6.21 o 
  -8   1   2       26.43       32.15      5.43 o 
  -7   1   2        2.66        6.94      3.88 o 
  -6   1   2        0.54        5.21      2.56 o 
  -5   1   2        0.14        5.38      3.84 o 
  -4   1   2      443.95      468.58     13.84 o 
  -3   1   2      504.51      539.29     21.87 o 
  -2   1   2      103.39      104.47      7.67 o 
  -1   1   2       45.48       46.13      2.72 o 
   0   1   2       41.47       39.75      0.96 o 
   1   1   2     4939.99     5133.54    175.38 o 
   2   1   2       52.11       40.01      3.66 o 
   3   1   2     1821.47     1640.70    118.31 o 
   4   1   2       12.05       15.26      2.13 o 
   5   1   2       44.70       47.54      3.60 o 
   6   1   2      111.84      124.80      7.50 o 
   7   1   2       62.18       52.54      4.80 o 
   8   1   2        3.77        1.80      4.12 o 
   9   1   2        1.31        5.48      8.77 o 
  -9   2   2        3.73       -2.75      4.99 o 
  -8   2   2        9.35       20.22      6.17 o 
  -7   2   2        0.07       -1.02      2.90 o 
  -6   2   2       33.31       39.05      4.18 o 
  -5   2   2       42.29       41.44      3.65 o 
  -4   2   2      724.55      761.76     21.19 o 
  -3   2   2      582.62      558.35     14.15 o 
  -2   2   2      199.46      204.67      8.60 o 
  -1   2   2     1206.27     1046.94     14.74 o 
   0   2   2       80.15       81.12      2.79 o 
   1   2   2       77.51       78.79      7.37 o 
   2   2   2      710.68      729.19     16.14 o 
   3   2   2      151.32      146.87      5.46 o 
   4   2   2      124.08      106.08      6.09 o 
   5   2   2        6.69        8.20      2.81 o 
   6   2   2       45.94       47.59      4.58 o 
   7   2   2       90.27       85.15      9.56 o 
   8   2   2        0.29        4.67      3.98 o 
   9   2   2        3.16        5.48      6.58 o 
  -9   3   2        1.98       -2.56      7.67 o 
  -8   3   2        9.48        4.78      3.29 o 
  -7   3   2        3.71       10.79      3.25 o 
  -6   3   2       53.62       74.10      5.64 o 
  -5   3   2        8.68       12.37      3.10 o 
  -4   3   2      281.50      280.98     16.45 o 
  -3   3   2        2.19        5.98      3.84 o 
  -2   3   2      704.16      745.82     16.96 o 
  -1   3   2      561.23      523.88     17.94 o 
   0   3   2      994.89      955.55     17.63 o 
   1   3   2     1723.29     1730.48     47.54 o 
   2   3   2       29.71       31.19      2.12 o 
   3   3   2        0.73        1.22      2.35 o 
   4   3   2        7.02        5.86      1.75 o 
   5   3   2       15.17       17.98      5.27 o 
   6   3   2        1.94       -1.72      1.96 o 
   7   3   2        0.45        3.42      2.78 o 
   8   3   2        2.36        3.71      4.12 o 
   9   3   2        1.25        1.46      4.38 o 
  -9   4   2        0.93       -0.66      6.03 o 
  -8   4   2        1.70        8.99     10.41 o 
  -7   4   2       76.95       82.76      7.39 o 
  -6   4   2       39.28       46.87      4.63 o 
  -5   4   2        0.48        5.43      4.93 o 
  -4   4   2        0.00        4.44      2.17 o 
  -3   4   2      310.87      302.20     12.25 o 
  -2   4   2     1363.68     1371.45     53.28 o 
  -1   4   2      298.27      329.84     16.34 o 
   0   4   2     1290.27     1493.52     32.39 o 
   1   4   2      162.11      160.11      5.84 o 
   2   4   2     1832.70     1910.84     43.76 o 
   3   4   2      301.76      320.74      9.84 o 
   4   4   2       31.86       32.35      3.26 o 
   5   4   2       72.50       78.36      5.26 o 
   6   4   2       39.70       42.42      4.34 o 
   7   4   2       87.21       90.18      9.29 o 
   8   4   2        6.17       13.44      4.99 o 
   9   4   2        0.77       -1.83      5.85 o 
  -9   5   2        1.26       13.13      6.84 o 
  -8   5   2       33.40       42.90      8.59 o 
  -7   5   2       11.01       18.95      4.32 o 
  -6   5   2        9.08        8.21      3.08 o 
  -5   5   2       18.66       15.89      3.15 o 
  -4   5   2       95.78       86.05      4.64 o 
  -3   5   2      127.79      112.58      8.40 o 
  -2   5   2      110.51      114.31      4.98 o 
  -1   5   2       14.82       16.49      2.77 o 
   0   5   2      229.83      224.62      9.90 o 
   1   5   2      149.50      157.96      5.28 o 
   2   5   2       23.06       25.04      2.26 o 
   3   5   2       71.39       71.53      3.87 o 
   4   5   2        1.50        0.62      2.39 o 
   5   5   2       58.14       70.90      5.18 o 
   6   5   2        7.46       12.58      3.40 o 
   7   5   2        0.01        0.54      2.96 o 
   8   5   2        0.01       -0.83      4.75 o 
  -9   6   2        1.78       -3.29      6.94 o 
  -8   6   2        6.15        7.08      4.99 o 
  -7   6   2        4.33        5.05      3.42 o 
  -6   6   2       20.53       23.04      3.93 o 
  -5   6   2       24.15       24.89      3.64 o 
  -4   6   2       17.29       13.97      3.21 o 
  -3   6   2      545.22      454.53     53.57 o 
  -2   6   2      679.12      664.34     20.51 o 
  -1   6   2        2.04        3.12      2.54 o 
   0   6   2      296.61      326.42     33.07 o 
   1   6   2        7.14        9.00      1.90 o 
   2   6   2      101.83       97.16      4.52 o 
   3   6   2       61.05       67.46      5.82 o 
   4   6   2       25.55       25.16      2.94 o 
   5   6   2       36.24       32.79      4.33 o 
   6   6   2        1.56        2.38      3.11 o 
   7   6   2       12.80       16.53      5.15 o 
   8   6   2        0.36       -0.37      3.85 o 
  -8   7   2       51.44       39.28      8.51 o 
  -7   7   2       10.84       25.78      4.67 o 
  -6   7   2        0.95        1.85      2.70 o 
  -5   7   2        3.18        1.79      3.44 o 
  -4   7   2       96.80       95.03     16.44 o 
  -3   7   2        1.27        5.11      2.76 o 
  -2   7   2       11.49       14.88      2.74 o 
  -1   7   2      112.52      118.07      5.95 o 
   0   7   2       23.39       19.73      3.19 o 
   1   7   2      312.05      301.84     10.72 o 
   2   7   2       12.63       11.91      2.08 o 
   3   7   2      316.32      303.17     13.93 o 
   4   7   2      148.91      158.42      7.29 o 
   5   7   2      149.19      135.28     11.75 o 
   6   7   2       20.59       26.69      5.85 o 
   7   7   2        1.14        1.49      3.84 o 
   8   7   2        5.96        6.58      5.68 o 
  -8   8   2       41.39       42.02     16.08 o 
  -7   8   2       59.39       60.36      9.22 o 
  -6   8   2       10.41       14.89      3.39 o 
  -5   8   2        0.00        2.86      2.51 o 
  -4   8   2      105.93      116.09     10.96 o 
  -3   8   2       22.73       28.80      4.58 o 
  -2   8   2        0.05        7.00      2.94 o 
  -1   8   2       68.22       55.96     12.90 o 
   0   8   2       20.21       27.12      3.57 o 
   1   8   2      184.91      205.61      9.60 o 
   2   8   2        4.82        6.50      2.42 o 
   3   8   2      122.46      109.93     11.29 o 
   4   8   2      292.36      262.11     14.78 o 
   5   8   2        0.00        6.78      4.21 o 
   6   8   2        0.32        2.80      3.85 o 
   7   8   2        0.21        0.18      3.62 o 
  -8   9   2       27.80       34.71     13.88 o 
  -7   9   2        0.58       -2.81      4.26 o 
  -6   9   2        1.30        2.05      6.21 o 
  -5   9   2       28.15       34.32      9.81 o 
  -4   9   2        5.27        6.58      4.26 o 
  -3   9   2       14.69       15.55      4.61 o 
  -2   9   2        2.10        6.47      3.76 o 
  -1   9   2       21.91       30.20     11.14 o 
   0   9   2       73.85       82.47      7.98 o 
   1   9   2        2.30        1.60      2.72 o 
   2   9   2        0.13        2.50      2.94 o 
   3   9   2        4.80        5.09      4.73 o 
   4   9   2      332.67      380.44     25.90 o 
   5   9   2       32.99       28.37      5.81 o 
   6   9   2        7.26        9.08      7.13 o 
   7   9   2        0.04       -4.57      4.57 o 
  -8  10   2        3.34        8.04      9.50 o 
  -7  10   2       12.59        9.87      8.04 o 
  -6  10   2        8.32        1.46      4.48 o 
  -5  10   2        8.31        1.39      3.89 o 
  -4  10   2       26.57       21.10      5.85 o 
  -3  10   2       28.02       26.55      4.68 o 
  -2  10   2       15.46       23.50      4.88 o 
  -1  10   2       64.83       68.90      7.90 o 
   0  10   2        5.18        8.52      3.47 o 
   1  10   2        0.23        0.04      4.12 o 
   2  10   2       27.02       32.83      3.95 o 
   3  10   2       87.73       77.00      9.93 o 
   4  10   2       87.19       83.18     22.65 o 
   5  10   2       27.81       28.39      6.76 o 
   6  10   2        2.47        1.53      4.00 o 
   7  10   2        4.72        0.73      4.38 o 
  -7  11   2        2.04        0.00      6.94 o 
  -6  11   2        0.69        4.42      4.93 o 
  -5  11   2       23.75       30.74      7.11 o 
  -4  11   2        0.05       -2.71      2.71 o 
  -3  11   2        2.30       10.57     12.06 o 
  -2  11   2        0.07        2.90      4.02 o 
  -1  11   2        0.55        7.31      5.48 o 
   0  11   2      124.66      129.43      9.18 o 
   1  11   2        3.25       10.13      3.45 o 
   2  11   2        9.59       10.59      3.79 o 
   3  11   2       13.97       19.47      6.14 o 
   4  11   2        0.62        7.80      7.86 o 
   5  11   2       13.31       12.89      6.44 o 
   6  11   2        0.77        2.40      5.51 o 
  -7  12   2        2.89        4.38      7.67 o 
  -6  12   2        1.63       26.67     11.69 o 
  -5  12   2        0.68       -2.92      7.31 o 
  -4  12   2       50.14       54.00      6.49 o 
  -3  12   2        1.89        7.75      4.12 o 
  -2  12   2        1.97       -4.53      4.53 o 
  -1  12   2       10.50       23.78      4.64 o 
   0  12   2       12.09        6.57      3.41 o 
   1  12   2       13.44       24.61      9.59 o 
   2  12   2       25.34       19.11      4.16 o 
   3  12   2       24.41       38.28     10.96 o 
   4  12   2       16.92       27.36      8.24 o 
   5  12   2        0.04       -1.83      6.21 o 
   6  12   2        1.01        5.36      6.85 o 
  -6  13   2        0.88        6.21      8.77 o 
  -5  13   2        9.94        7.08      5.64 o 
  -4  13   2        4.11        0.73      3.98 o 
  -3  13   2        0.09       -2.73      3.77 o 
  -2  13   2        0.04        4.77      5.85 o 
  -1  13   2       29.36       45.14      7.62 o 
   0  13   2       12.87       13.84      4.73 o 
   1  13   2        6.42        8.44      3.63 o 
   2  13   2       22.00       28.66      8.14 o 
   3  13   2       17.87       28.31      6.93 o 
   4  13   2        8.58        6.17      6.49 o 
   5  13   2        1.15        5.20      5.61 o 
  -5  14   2       14.01        1.83      6.21 o 
  -4  14   2        4.63        7.48      6.18 o 
  -3  14   2        0.74        7.31      7.31 o 
  -2  14   2       15.83       14.32      6.08 o 
  -1  14   2       14.57       14.19      6.36 o 
   0  14   2        1.47        0.88      3.41 o 
   1  14   2        0.10        0.37      4.65 o 
   2  14   2       47.90       57.57     11.50 o 
   3  14   2       81.10       75.76     15.71 o 
   4  14   2        2.62       20.82     14.07 o 
  -5  15   2        0.31        1.10      6.21 o 
  -4  15   2        0.34       -3.65      6.21 o 
  -3  15   2        3.47       -0.71      4.19 o 
  -2  15   2        1.23       -0.29      4.26 o 
  -1  15   2        8.92        2.28      4.65 o 
   0  15   2        0.10        1.72      3.85 o 
   1  15   2        4.46        2.20      5.61 o 
   2  15   2        4.50       -4.75      5.94 o 
   3  15   2        0.33        1.59      5.61 o 
  -3  16   2        1.40       10.64      5.87 o 
  -2  16   2        1.46       -1.06      4.47 o 
  -1  16   2        6.81        5.45      6.21 o 
   0  16   2        0.40       -5.12     11.33 o 
   1  16   2        3.49        8.04     11.69 o 
   2  16   2        2.27        3.29     10.96 o 
  -1 -18   3        0.00       -6.08      7.20 o 
   0 -18   3        1.49       -3.60      7.73 o 
   1 -18   3        0.10        0.67      6.89 o 
  -3 -17   3        3.64       -1.74      5.68 o 
  -2 -17   3        1.69        6.11      6.93 o 
  -1 -17   3       14.02       27.95     11.32 o 
   0 -17   3        3.60       -2.44      7.67 o 
   1 -17   3        0.98        0.18      5.52 o 
   2 -17   3        0.11        0.80      3.86 o 
   3 -17   3        1.51       -3.53      6.75 o 
   4 -17   3        2.63        5.48      9.87 o 
  -4 -16   3        0.00       -0.61      5.18 o 
  -3 -16   3        0.63       -1.13      4.73 o 
  -2 -16   3        0.66       -0.51      4.52 o 
  -1 -16   3        2.23        5.96      8.95 o 
   0 -16   3        1.12        9.08      7.73 o 
   1 -16   3        0.06       -0.60      3.52 o 
   2 -16   3       75.63       76.49     10.97 o 
   3 -16   3       97.95       90.89     14.51 o 
   4 -16   3        1.54        2.73      9.32 o 
   5 -16   3        0.57       -9.87      9.87 o 
  -5 -15   3        0.89       -1.46      7.67 o 
  -4 -15   3        0.09        3.29      7.67 o 
  -3 -15   3        0.39        1.18      5.30 o 
  -2 -15   3        7.15        7.11      4.99 o 
  -1 -15   3       28.41       24.59      8.94 o 
   0 -15   3        0.60        3.24      4.92 o 
   1 -15   3        0.98        1.81      3.61 o 
   2 -15   3        0.88        7.87      5.31 o 
   3 -15   3        0.19        9.83      5.00 o 
   4 -15   3        2.58        0.37      3.88 o 
   5 -15   3        0.51        9.11      5.67 o 
   6 -15   3       10.97       12.06      8.77 o 
  -5 -14   3        0.32       -1.64      4.93 o 
  -4 -14   3       11.44       20.83      7.07 o 
  -3 -14   3        0.05       -5.39      5.61 o 
  -2 -14   3       15.16       19.37     10.41 o 
  -1 -14   3        1.46        7.16      5.47 o 
   0 -14   3        6.68       -1.02      3.38 o 
   1 -14   3       21.39       25.30      5.50 o 
   2 -14   3        5.85        2.75      3.77 o 
   3 -14   3        6.47        7.54      7.80 o 
   4 -14   3        7.13        5.69      5.41 o 
   5 -14   3        0.04       -3.60      6.94 o 
   6 -14   3        8.02        3.02      5.53 o 
  -6 -13   3        0.01       -0.67      4.32 o 
  -5 -13   3        6.08        5.21      4.73 o 
  -4 -13   3        3.45        4.98      5.25 o 
  -3 -13   3        1.32        0.22      6.94 o 
  -2 -13   3       29.68       36.71      6.76 o 
  -1 -13   3       77.22       70.16      5.44 o 
   0 -13   3        0.28        3.25      5.61 o 
   1 -13   3        0.96        5.70      4.70 o 
   2 -13   3        7.10       18.27      9.39 o 
   3 -13   3       21.41       17.42      4.90 o 
   4 -13   3        0.00        7.29      4.63 o 
   5 -13   3        0.17       10.47      5.15 o 
   6 -13   3        6.18       -2.62      5.51 o 
   7 -13   3        0.02       -2.70      6.21 o 
  -6 -12   3       28.73       22.22     10.41 o 
  -5 -12   3        0.39       -1.16      3.59 o 
  -4 -12   3        0.42        1.32      8.22 o 
  -3 -12   3        2.70       13.81      8.77 o 
  -2 -12   3       51.61       55.08     15.53 o 
  -1 -12   3       31.76       37.94      3.93 o 
   0 -12   3       20.15       27.01      8.24 o 
   1 -12   3        6.04       13.96      6.14 o 
   2 -12   3     2212.62     2319.81     94.33 o 
   3 -12   3      140.88      169.73     11.38 o 
   4 -12   3        1.98       -0.46      2.56 o 
   5 -12   3        3.20       -1.41      3.74 o 
   6 -12   3       12.89       10.37     13.70 o 
   7 -12   3        4.03       -1.58      4.89 o 
  -7 -11   3        0.05        4.93      5.68 o 
  -6 -11   3        0.04        4.03      4.77 o 
  -5 -11   3        5.80        5.06      3.95 o 
  -4 -11   3        0.31        4.38      7.67 o 
  -3 -11   3        0.17        2.38      3.37 o 
  -2 -11   3      118.37      101.64     12.61 o 
  -1 -11   3      204.07      206.88      9.48 o 
   0 -11   3        6.56       15.28     14.98 o 
   1 -11   3       15.88       20.05      5.14 o 
   2 -11   3       11.97       20.86      4.74 o 
   3 -11   3      220.18      216.38     12.82 o 
   4 -11   3        4.98        6.65      2.77 o 
   5 -11   3       28.84       24.72      6.49 o 
   6 -11   3       57.06       57.91      9.87 o 
   7 -11   3        1.09        0.09      3.85 o 
   8 -11   3        0.63        2.42      4.89 o 
  -7 -10   3        0.05       -2.67      4.77 o 
  -6 -10   3        0.40        4.40      5.66 o 
  -5 -10   3        0.94       -5.12      5.12 o 
  -4 -10   3        0.00       -0.77      4.20 o 
  -3 -10   3       20.61       24.60      5.74 o 
  -2 -10   3      199.15      193.88     12.53 o 
  -1 -10   3        0.05        3.07      2.53 o 
   0 -10   3        6.05       19.76      5.15 o 
   1 -10   3       32.39       52.08     11.14 o 
   2 -10   3      317.81      348.33     16.71 o 
   3 -10   3       85.12       82.73     13.04 o 
   4 -10   3        3.20        8.09      2.83 o 
   5 -10   3        4.66        8.25      5.12 o 
   6 -10   3        1.13       -1.64      4.39 o 
   7 -10   3        0.00       -1.62      5.66 o 
   8 -10   3        0.74        1.12      4.52 o 
  -8  -9   3        1.65        0.48      4.63 o 
  -7  -9   3       13.22        7.13      5.66 o 
  -6  -9   3       15.28       13.62      4.89 o 
  -5  -9   3        9.18       17.60      4.75 o 
  -4  -9   3       12.76        6.21      3.74 o 
  -3  -9   3        8.64        9.13      4.21 o 
  -2  -9   3      919.13      922.61     48.23 o 
  -1  -9   3       22.20       22.37      2.21 o 
   0  -9   3        9.61        4.41      4.39 o 
   1  -9   3       79.56       90.35      6.51 o 
   2  -9   3       16.30       21.91      3.93 o 
   3  -9   3        4.95       12.80      2.96 o 
   4  -9   3        2.42        2.66      2.07 o 
   5  -9   3       21.76       15.69      5.66 o 
   6  -9   3       21.17       24.81      7.22 o 
   7  -9   3        0.81        4.30      4.19 o 
   8  -9   3        0.74       -0.69      4.73 o 
  -8  -8   3        3.24        4.38      5.43 o 
  -7  -8   3       27.31       13.32      6.94 o 
  -6  -8   3       59.76       54.73      7.64 o 
  -5  -8   3       17.26       16.01      4.83 o 
  -4  -8   3        7.51       14.04      8.95 o 
  -3  -8   3        7.06       12.46      5.30 o 
  -2  -8   3       41.15       47.35      7.13 o 
  -1  -8   3       19.03       18.26      1.63 o 
   0  -8   3      355.86      394.91     18.30 o 
   1  -8   3     3025.11     3221.51     89.43 o 
   2  -8   3     7734.71     8595.59    239.58 o 
   3  -8   3       56.10       49.57      3.91 o 
   4  -8   3       31.84       30.11      5.72 o 
   5  -8   3       88.97       88.03     10.41 o 
   6  -8   3       33.53       32.36      7.88 o 
   7  -8   3        0.33       -4.26      4.26 o 
   8  -8   3        0.54        0.18      3.62 o 
  -8  -7   3        5.43       -0.50      3.69 o 
  -7  -7   3        2.92        5.48      4.13 o 
  -6  -7   3       68.20       57.73      7.88 o 
  -5  -7   3       99.22      105.57     10.33 o 
  -4  -7   3        6.52        7.20      5.66 o 
  -3  -7   3       66.19       58.91      5.41 o 
  -2  -7   3      471.02      515.34     22.98 o 
  -1  -7   3        1.88        2.09      0.96 o 
   0  -7   3       16.70       16.71      2.97 o 
   1  -7   3      108.38      110.86     11.23 o 
   2  -7   3        3.70       18.14     10.13 o 
   3  -7   3        9.44        9.97      1.85 o 
   4  -7   3        0.48        2.72      1.60 o 
   5  -7   3      128.38      126.32     10.77 o 
   6  -7   3       42.79       44.62      6.58 o 
   7  -7   3        1.07        6.03      3.77 o 
   8  -7   3        2.90        2.83     10.41 o 
   9  -7   3        4.31       -0.31      4.11 o 
  -8  -6   3        4.03        0.61      3.48 o 
  -7  -6   3        4.99       22.64     10.96 o 
  -6  -6   3        2.86        8.56      6.21 o 
  -5  -6   3        2.91        0.55      2.33 o 
  -4  -6   3      345.07      351.09     17.81 o 
  -3  -6   3     1457.97     1491.93     55.16 o 
  -2  -6   3      278.41      305.79     13.43 o 
  -1  -6   3      241.94      233.95      6.48 o 
   0  -6   3     2444.82     2535.65     75.92 o 
   1  -6   3      743.33      756.55     19.27 o 
   2  -6   3       92.96       92.78      6.45 o 
   3  -6   3      175.05      162.42      5.44 o 
   4  -6   3      113.84      108.31      6.32 o 
   5  -6   3        4.00        2.35      3.84 o 
   6  -6   3        6.07        2.51      3.07 o 
   7  -6   3        1.20        8.23     13.34 o 
   8  -6   3        6.50       17.08      6.81 o 
   9  -6   3        2.86        1.21      4.65 o 
  -9  -5   3        4.73        2.29      5.03 o 
  -8  -5   3        0.90        0.79      3.69 o 
  -7  -5   3        7.84        5.53      7.49 o 
  -6  -5   3       31.96       24.98      4.89 o 
  -5  -5   3       29.59       28.97      5.55 o 
  -4  -5   3       46.79       54.70      5.48 o 
  -3  -5   3      776.33      839.32     32.03 o 
  -2  -5   3       86.34       84.48      4.91 o 
  -1  -5   3       25.41       23.09      1.29 o 
   0  -5   3     2310.60     2159.55     57.47 o 
   1  -5   3        0.20        4.38      6.76 o 
   2  -5   3      414.43      400.09     16.88 o 
   3  -5   3        3.54        4.50      1.40 o 
   4  -5   3      207.73      179.03     15.16 o 
   5  -5   3       13.16       14.99      4.63 o 
   6  -5   3       11.06       11.50      4.00 o 
   7  -5   3       17.29       24.02      6.39 o 
   8  -5   3        0.40        3.77      4.73 o 
   9  -5   3        8.03       20.70     15.89 o 
  -9  -4   3        0.01        1.28      4.13 o 
  -8  -4   3        4.25        6.36      5.85 o 
  -7  -4   3        7.75        5.62      3.74 o 
  -6  -4   3        1.06       -0.09      2.18 o 
  -5  -4   3        8.78        7.99      2.31 o 
  -4  -4   3      392.46      354.46     16.61 o 
  -3  -4   3      476.47      462.04     14.42 o 
  -2  -4   3      627.66      544.96      7.44 o 
  -1  -4   3       34.58       33.73      1.75 o 
   0  -4   3     3720.62     3550.86     82.42 o 
   1  -4   3      238.15      244.95     10.73 o 
   2  -4   3      978.89      883.09     33.24 o 
   3  -4   3        6.32        5.50      1.80 o 
   4  -4   3        3.22        3.47      1.33 o 
   5  -4   3        7.84        6.69      1.32 o 
   6  -4   3       22.12       28.70      5.43 o 
   7  -4   3        0.07        0.37      3.62 o 
   8  -4   3        0.51        2.38      4.65 o 
   9  -4   3        1.33       -0.85      4.30 o 
  -9  -3   3       14.83       20.20      9.68 o 
  -8  -3   3        0.43        3.43      3.33 o 
  -7  -3   3        8.32        6.21      4.75 o 
  -6  -3   3       12.60        7.20      3.38 o 
  -5  -3   3        6.81        7.12      1.81 o 
  -4  -3   3        2.87        3.34      1.16 o 
  -3  -3   3      556.02      613.79     15.95 o 
  -2  -3   3      510.34      551.48      9.89 o 
  -1  -3   3      225.77      229.93      4.79 o 
   0  -3   3      109.85      125.74     15.71 o 
   1  -3   3     2431.81     2367.70     76.12 o 
   2  -3   3     2458.78     2487.64     70.02 o 
   3  -3   3      278.43      238.91     14.31 o 
   4  -3   3      204.45      224.65     13.59 o 
   5  -3   3        5.40        4.25      3.41 o 
   6  -3   3       19.11       21.89      5.30 o 
   7  -3   3       59.30       73.30     10.18 o 
   8  -3   3        2.41        7.72      4.63 o 
   9  -3   3        1.98        3.84      7.67 o 
  -9  -2   3        0.20       -5.12      6.94 o 
  -8  -2   3        2.70        4.48      3.85 o 
  -7  -2   3        0.23        1.73      2.56 o 
  -6  -2   3       55.06       64.58      4.84 o 
  -5  -2   3        3.37        3.74      1.88 o 
  -4  -2   3       13.72       15.87      2.03 o 
  -3  -2   3     1072.39     1196.96     25.96 o 
  -2  -2   3      275.13      250.08      5.80 o 
  -1  -2   3     4036.28     4113.65     66.45 o 
   0  -2   3     6276.80     5967.76     91.53 o 
   1  -2   3     1654.13     1475.53     37.21 o 
   2  -2   3       36.86       38.98      2.13 o 
   3  -2   3     1005.89      942.64     78.74 o 
   4  -2   3       24.88       26.61      1.65 o 
   5  -2   3       30.83       34.68      5.59 o 
   6  -2   3        9.85        8.69      4.07 o 
   7  -2   3        0.04       -2.15      3.22 o 
   8  -2   3       26.82       21.74      5.94 o 
   9  -2   3        0.18        3.81      5.30 o 
  -9  -1   3       20.27       33.22      7.90 o 
  -8  -1   3       21.84       19.29      5.15 o 
  -7  -1   3       31.16       29.70      4.34 o 
  -6  -1   3        4.83        5.01      3.16 o 
  -5  -1   3      149.71      144.58      8.65 o 
  -4  -1   3        2.40        1.59      2.47 o 
  -3  -1   3     1200.69     1213.47     49.33 o 
  -2  -1   3      185.44      208.33      6.44 o 
  -1  -1   3     3464.73     3231.61     62.50 o 
   0  -1   3     1072.86      957.71     49.26 o 
   1  -1   3     4676.40     4193.04     87.23 o 
   2  -1   3     1834.87     1869.39     79.42 o 
   3  -1   3      186.84      179.84     14.49 o 
   4  -1   3       20.14       22.06      2.44 o 
   5  -1   3        0.00        1.00      2.36 o 
   6  -1   3      149.22      133.02      6.99 o 
   7  -1   3        0.48        6.21      5.12 o 
   8  -1   3        0.04       -0.34      3.84 o 
   9  -1   3        9.09        9.13      7.67 o 
  -8   0   3        0.34       -0.95      3.82 o 
  -7   0   3        6.08        9.22      3.04 o 
  -6   0   3      287.73      248.37     43.86 o 
  -5   0   3        0.91       -2.09      2.09 o 
  -4   0   3        5.42        5.57      2.65 o 
  -3   0   3       24.72       23.97      2.02 o 
  -2   0   3      541.10      587.85     16.22 o 
  -1   0   3     3145.95     2835.96     80.54 o 
   0   0   3     1451.42     1391.81     33.60 o 
   1   0   3      164.03      199.94      7.11 o 
   2   0   3      306.70      285.07      6.76 o 
   3   0   3     2416.82     2582.83     93.41 o 
   4   0   3      504.83      523.61     14.96 o 
   5   0   3       21.63       20.27      2.97 o 
   6   0   3      162.39      151.45     11.58 o 
   7   0   3       23.62       17.71      3.49 o 
   8   0   3        3.92        6.03      4.65 o 
   9   0   3       12.76       30.33     13.15 o 
  -9   1   3        3.45       -5.12      6.21 o 
  -8   1   3       23.50       20.96      5.65 o 
  -7   1   3      103.67      102.46      7.95 o 
  -6   1   3       40.98       34.41      4.69 o 
  -5   1   3        5.38        4.18      2.15 o 
  -4   1   3       80.11       79.37      6.53 o 
  -3   1   3     1149.32     1314.36     86.60 o 
  -2   1   3        6.90        6.85      1.10 o 
  -1   1   3     3133.39     2854.26     34.33 o 
   0   1   3      519.26      500.12     26.03 o 
   1   1   3      525.70      465.53     10.04 o 
   2   1   3       46.50       56.15      5.05 o 
   3   1   3        2.62        0.03      1.64 o 
   4   1   3       24.59       22.46      5.64 o 
   5   1   3       23.48       18.29      5.12 o 
   6   1   3      156.70      156.82     11.50 o 
   7   1   3        0.08        1.48      2.21 o 
   8   1   3        4.88        6.79      4.47 o 
   9   1   3        5.38        4.38      9.13 o 
  -9   2   3        0.38       -4.47      4.47 o 
  -8   2   3        3.54        5.81      3.42 o 
  -7   2   3       66.90       80.94      6.79 o 
  -6   2   3       16.94       20.79      3.70 o 
  -5   2   3      380.98      401.43     14.91 o 
  -4   2   3        8.24        8.99      2.04 o 
  -3   2   3      937.31      998.98     48.96 o 
  -2   2   3     1077.18     1149.04     22.19 o 
  -1   2   3     2882.40     3025.46     99.82 o 
   0   2   3     1327.18     1241.43     38.39 o 
   1   2   3      187.64      183.16      7.09 o 
   2   2   3       57.93       51.50      2.61 o 
   3   2   3       65.03       63.87      4.29 o 
   4   2   3      156.70      142.39      6.44 o 
   5   2   3      192.91      205.64      9.60 o 
   6   2   3       67.40       71.78      5.59 o 
   7   2   3        4.82        0.80      3.80 o 
   8   2   3        1.81        3.65      6.94 o 
   9   2   3        0.80        4.02      6.21 o 
  -9   3   3        0.75        4.19     10.23 o 
  -8   3   3        2.39        2.57      5.09 o 
  -7   3   3      141.96      152.20     10.12 o 
  -6   3   3       15.87       22.04      3.79 o 
  -5   3   3       79.09       85.93      5.45 o 
  -4   3   3       32.94       31.03      2.53 o 
  -3   3   3      213.31      237.42      7.97 o 
  -2   3   3       65.97       62.00      3.07 o 
  -1   3   3        0.23       11.70      4.38 o 
   0   3   3      661.42      617.84     12.22 o 
   1   3   3     1120.28     1103.98    102.09 o 
   2   3   3     1148.94     1274.77     30.79 o 
   3   3   3        6.92        9.58      2.09 o 
   4   3   3      688.82      721.70     22.99 o 
   5   3   3      503.30      524.38     27.89 o 
   6   3   3       32.08       32.54      4.70 o 
   7   3   3       15.01       20.88      7.59 o 
   8   3   3        2.80       13.15      8.77 o 
   9   3   3       12.04       21.92      9.50 o 
  -9   4   3        0.42        2.19      6.21 o 
  -8   4   3        5.17        3.63      3.32 o 
  -7   4   3       53.10       60.16      5.69 o 
  -6   4   3      109.63      125.86      8.07 o 
  -5   4   3       38.60       33.89      3.57 o 
  -4   4   3        0.56        1.42      2.28 o 
  -3   4   3      133.25      132.97      4.84 o 
  -2   4   3       57.93       56.26      2.43 o 
  -1   4   3       23.63       22.12      1.94 o 
   0   4   3      654.10      659.90     14.88 o 
   1   4   3      911.34      989.54    147.80 o 
   2   4   3        0.13        1.44      1.33 o 
   3   4   3       48.17       47.24      4.68 o 
   4   4   3      123.99      116.63      6.19 o 
   5   4   3      208.71      210.30     10.24 o 
   6   4   3        0.20        4.84      2.47 o 
   7   4   3        6.59        8.76      5.66 o 
   8   4   3        6.37        7.45      3.58 o 
  -9   5   3        0.01       -4.02      8.77 o 
  -8   5   3        1.43       -4.00      5.85 o 
  -7   5   3       77.82       96.53      8.40 o 
  -6   5   3        0.01       -2.27      2.50 o 
  -5   5   3       26.94       32.47      3.91 o 
  -4   5   3       82.99       94.04      7.70 o 
  -3   5   3       35.62       38.25      5.02 o 
  -2   5   3      309.93      312.04     13.95 o 
  -1   5   3        0.11        5.61      4.77 o 
   0   5   3       70.74       71.96      3.61 o 
   1   5   3        5.38       15.15      3.92 o 
   2   5   3        2.23        2.27      1.96 o 
   3   5   3       36.67       33.20      3.18 o 
   4   5   3       83.54       82.83      5.28 o 
   5   5   3     1058.45      980.70     48.60 o 
   6   5   3       17.86       19.18      4.18 o 
   7   5   3       11.14        3.46      3.48 o 
   8   5   3        2.26        5.99      4.63 o 
  -9   6   3        0.00       -0.37      5.85 o 
  -8   6   3        4.83        8.77      6.94 o 
  -7   6   3       25.25       38.27      5.54 o 
  -6   6   3       31.07       34.11      4.53 o 
  -5   6   3       15.67       10.89      7.68 o 
  -4   6   3       18.11       20.26      2.65 o 
  -3   6   3      721.86      732.53     21.66 o 
  -2   6   3       81.76       74.26      4.80 o 
  -1   6   3       53.03       51.38      3.23 o 
   0   6   3      699.88      762.98     31.53 o 
   1   6   3       17.57       18.46      2.54 o 
   2   6   3       40.64       43.71      3.41 o 
   3   6   3      121.33      126.49      6.82 o 
   4   6   3      166.37      164.74      8.15 o 
   5   6   3      451.06      471.48     18.84 o 
   6   6   3        2.62        2.03      3.48 o 
   7   6   3        0.07       -1.01      3.42 o 
   8   6   3        1.66        1.36      4.21 o 
  -8   7   3        2.34       -2.19      6.21 o 
  -7   7   3       37.81       36.46      6.05 o 
  -6   7   3       22.15       24.00      4.29 o 
  -5   7   3        1.99        3.76      3.94 o 
  -4   7   3        8.58       15.61      5.06 o 
  -3   7   3       18.57       26.70      4.05 o 
  -2   7   3       53.45       55.48      9.98 o 
  -1   7   3        1.00       -0.50      2.12 o 
   0   7   3      484.93      506.39     21.69 o 
   1   7   3      352.46      385.68     23.56 o 
   2   7   3       45.55       44.37      3.83 o 
   3   7   3       28.30       26.77      3.12 o 
   4   7   3        0.23       -1.72      1.91 o 
   5   7   3      140.98      146.56      9.91 o 
   6   7   3       21.51       22.45      5.71 o 
   7   7   3        0.65        1.10      3.42 o 
   8   7   3        5.14        5.65      5.18 o 
  -8   8   3       17.24       15.35      9.50 o 
  -7   8   3        1.19        9.40      4.05 o 
  -6   8   3        4.75        8.53      5.05 o 
  -5   8   3       24.46       20.82      4.39 o 
  -4   8   3      117.47      102.82      6.97 o 
  -3   8   3      213.99      234.64     10.44 o 
  -2   8   3        1.68        3.73      4.12 o 
  -1   8   3       47.79       41.64      3.91 o 
   0   8   3      240.98      196.48     10.74 o 
   1   8   3      571.32      575.25     20.81 o 
   2   8   3       37.73       45.73      7.08 o 
   3   8   3        8.99       10.56      2.94 o 
   4   8   3      278.43      253.49     31.80 o 
   5   8   3        7.93       -0.09      7.67 o 
   6   8   3        2.19        1.61      3.59 o 
   7   8   3        1.96        2.06      4.04 o 
  -8   9   3        0.02        5.85      8.04 o 
  -7   9   3       21.01       14.98      8.04 o 
  -6   9   3        2.51        1.99      3.05 o 
  -5   9   3        1.14        4.68      2.63 o 
  -4   9   3        6.87        7.41      3.12 o 
  -3   9   3       31.69       33.53      4.24 o 
  -2   9   3        0.22       -2.92      2.92 o 
  -1   9   3       14.83       16.04      3.32 o 
   0   9   3       21.39       14.71      5.12 o 
   1   9   3       33.10       33.53      3.97 o 
   2   9   3       18.76       25.55      3.59 o 
   3   9   3       51.91       48.13      4.76 o 
   4   9   3      116.00      122.52     13.23 o 
   5   9   3       47.10       54.99      8.36 o 
   6   9   3        4.76        2.52      4.93 o 
   7   9   3        3.07       -0.73      4.39 o 
  -7  10   3        0.27        1.10      6.94 o 
  -6  10   3        4.88       15.56      9.87 o 
  -5  10   3        1.10       -4.46      4.46 o 
  -4  10   3       56.11       56.13      5.91 o 
  -3  10   3      144.62      141.83      8.97 o 
  -2  10   3        3.53        8.37      3.97 o 
  -1  10   3       44.90       48.54      5.77 o 
   0  10   3       97.12       90.94      8.30 o 
   1  10   3        0.56        2.28      2.48 o 
   2  10   3        3.96        2.66      3.16 o 
   3  10   3        4.89        4.90      2.18 o 
   4  10   3      148.63      145.74     13.04 o 
   5  10   3       40.26       42.50      8.36 o 
   6  10   3        0.98        0.73      6.76 o 
  -7  11   3       10.65        4.75      6.94 o 
  -6  11   3        0.07       -7.67      8.40 o 
  -5  11   3        6.33        1.39     11.33 o 
  -4  11   3        0.40       -4.23      4.73 o 
  -3  11   3        8.75       12.05      4.73 o 
  -2  11   3       15.13       11.01      5.69 o 
  -1  11   3       87.68       88.77     11.02 o 
   0  11   3       10.05        7.67      5.12 o 
   1  11   3       38.00       44.02      5.28 o 
   2  11   3       28.51       36.58      4.45 o 
   3  11   3        5.62       11.42      4.92 o 
   4  11   3       13.40       23.75      9.13 o 
   5  11   3        0.18       -3.50      5.85 o 
   6  11   3        0.93       -0.11      4.77 o 
  -6  12   3        0.01        8.04      7.31 o 
  -5  12   3       30.57       23.39      7.43 o 
  -4  12   3        1.17        1.05      3.85 o 
  -3  12   3        2.75       10.00     14.25 o 
  -2  12   3       13.93       13.61      4.02 o 
  -1  12   3       13.56       14.15      4.35 o 
   0  12   3       78.66       80.84      9.57 o 
   1  12   3        2.50        4.91      3.31 o 
   2  12   3       10.87       14.74      4.54 o 
   3  12   3        9.13        7.04      7.49 o 
   4  12   3       13.09       15.61      7.16 o 
   5  12   3        3.53        4.61      5.07 o 
  -6  13   3        2.42        3.65      6.58 o 
  -5  13   3        0.04       -3.52      5.12 o 
  -4  13   3        0.07        0.94      4.46 o 
  -3  13   3        1.00       -4.06      5.48 o 
  -2  13   3        7.57        6.31     10.05 o 
  -1  13   3       21.15       27.14      6.34 o 
   0  13   3       23.55       15.57      4.09 o 
   1  13   3        1.15        1.80      3.22 o 
   2  13   3       26.34       19.76      7.37 o 
   3  13   3        8.51       16.74      6.02 o 
   4  13   3        0.09        6.08      5.61 o 
   5  13   3        0.50        5.28      6.75 o 
  -5  14   3        0.90        1.10      6.94 o 
  -4  14   3       25.42       17.90      7.02 o 
  -3  14   3        4.21        3.29      4.65 o 
  -2  14   3        7.89       -2.37      4.65 o 
  -1  14   3       11.11       21.04      6.23 o 
   0  14   3        6.69       12.79      4.90 o 
   1  14   3        7.73       11.55      4.00 o 
   2  14   3       68.07       71.23     19.00 o 
   3  14   3        8.54       10.41      6.98 o 
   4  14   3       14.46       15.11     11.51 o 
  -4  15   3        1.89       -5.48      8.40 o 
  -3  15   3        0.00        2.19      6.94 o 
  -2  15   3        7.62       22.65      8.77 o 
  -1  15   3        0.05       -6.58      6.58 o 
   0  15   3        6.45        1.10      4.75 o 
   1  15   3        4.59        0.73      9.13 o 
   2  15   3       13.47       42.75     15.71 o 
   3  15   3        1.41        5.48     10.60 o 
  -3  16   3        0.31        9.44      7.55 o 
  -2  16   3        2.77        7.24      5.61 o 
  -1  16   3        4.29        3.31      4.32 o 
   0  16   3        0.22       11.69     10.60 o 
   1  16   3        2.53      -12.42     13.52 o 
  -1 -18   4        2.34       -2.72      6.62 o 
   0 -18   4        0.40        0.45      5.12 o 
   1 -18   4        1.31        7.88     14.25 o 
   2 -18   4        2.62        0.73      9.87 o 
  -3 -17   4        0.04        6.75      6.96 o 
  -2 -17   4        0.36        5.99     17.17 o 
  -1 -17   4        1.01        5.28      6.75 o 
   0 -17   4       11.37       17.87     14.62 o 
   1 -17   4        0.12       26.03     13.70 o 
   2 -17   4        0.00       -0.02      3.33 o 
   3 -17   4        2.48       -6.55      6.55 o 
   4 -17   4        0.42       -1.64      4.65 o 
  -4 -16   4        3.07        9.41      8.95 o 
  -3 -16   4        1.06        4.75      8.04 o 
  -2 -16   4        0.65        6.58      8.40 o 
  -1 -16   4        9.33        2.63      5.68 o 
   0 -16   4       11.91       19.10     13.34 o 
   1 -16   4        2.10        1.09      3.60 o 
   2 -16   4       14.58       17.97      8.54 o 
   3 -16   4      154.97      132.19     17.38 o 
   4 -16   4       45.00       48.20     10.20 o 
   5 -16   4        1.03       -1.46      6.58 o 
  -5 -15   4        0.07        3.01      5.20 o 
  -4 -15   4        0.88        1.81      7.67 o 
  -3 -15   4        0.43       -5.25      5.25 o 
  -2 -15   4        1.40       11.28      6.67 o 
  -1 -15   4        7.07       10.96      7.86 o 
   0 -15   4       20.76       21.47      5.75 o 
   1 -15   4        1.33        8.31      4.23 o 
   2 -15   4        0.02        1.76      3.47 o 
   3 -15   4        0.00        1.59      3.43 o 
   4 -15   4       21.05       20.95      7.62 o 
   5 -15   4        0.05        7.88      8.40 o 
   6 -15   4        0.64       -6.98      6.98 o 
  -5 -14   4        4.19        1.61      4.77 o 
  -4 -14   4        1.01       -0.50      4.26 o 
  -3 -14   4        0.03        9.96      5.35 o 
  -2 -14   4        3.18       -3.29      4.37 o 
  -1 -14   4       19.70       21.64      7.23 o 
   0 -14   4        2.12        1.16      4.37 o 
   1 -14   4        3.47        5.62      5.55 o 
   2 -14   4        4.65        1.33      4.45 o 
   3 -14   4       30.07       19.02      4.69 o 
   4 -14   4        1.24       11.90     12.61 o 
   5 -14   4        2.16        3.27      5.66 o 
   6 -14   4        1.03        5.91      7.49 o 
  -6 -13   4        7.27        5.61      5.41 o 
  -5 -13   4        2.10        7.40      4.73 o 
  -4 -13   4        0.52        4.44      4.65 o 
  -3 -13   4        3.72        3.19      4.21 o 
  -2 -13   4        0.18        2.76      3.85 o 
  -1 -13   4       77.29       82.48     10.75 o 
   0 -13   4        4.74        2.62      4.21 o 
   1 -13   4        1.85        7.99      6.21 o 
   2 -13   4       12.95       21.96      6.45 o 
   3 -13   4        2.68       12.00      4.03 o 
   4 -13   4        0.36       -4.65      4.65 o 
   5 -13   4        3.22        0.15      3.95 o 
   6 -13   4        2.72        3.62      5.07 o 
   7 -13   4        5.02       -0.06      4.77 o 
  -6 -12   4        0.63        0.21      3.74 o 
  -5 -12   4       20.99       17.27     10.41 o 
  -4 -12   4        0.10        0.37      4.75 o 
  -3 -12   4        0.33       -0.58      3.65 o 
  -2 -12   4        5.31        2.27      3.95 o 
  -1 -12   4        0.96        8.00      5.20 o 
   0 -12   4       11.95       28.76      8.40 o 
   1 -12   4      185.89      217.81     22.90 o 
   2 -12   4        1.61       12.42      7.23 o 
   3 -12   4      515.93      481.46     22.84 o 
   4 -12   4        0.36        0.48      6.39 o 
   5 -12   4       14.91       17.07      6.14 o 
   6 -12   4        0.39        8.73      8.59 o 
   7 -12   4        0.53        3.60      4.99 o 
  -7 -11   4        2.81       -1.46      4.13 o 
  -6 -11   4        2.59        7.79      8.59 o 
  -5 -11   4       38.38       36.63      7.44 o 
  -4 -11   4        9.45       11.64      8.04 o 
  -3 -11   4        9.90       12.21      4.37 o 
  -2 -11   4        2.15        4.78      4.18 o 
  -1 -11   4        0.01        5.34      4.62 o 
   0 -11   4       29.25       25.94     11.69 o 
   1 -11   4        0.80        1.94      2.40 o 
   2 -11   4      110.17      109.42      8.18 o 
   3 -11   4       17.56       26.77      4.19 o 
   4 -11   4       14.86       24.15      6.58 o 
   5 -11   4        6.22       15.17     11.88 o 
   6 -11   4        0.57        8.92      4.89 o 
   7 -11   4        2.15       -1.44      7.49 o 
   8 -11   4        0.63        2.98      5.26 o 
  -7 -10   4        1.02       -1.93      4.38 o 
  -6 -10   4        8.75        3.67      3.95 o 
  -5 -10   4        3.72        9.68      4.65 o 
  -4 -10   4        0.01        4.38      6.21 o 
  -3 -10   4      169.80      148.72     14.80 o 
  -2 -10   4        6.70        1.63      3.24 o 
  -1 -10   4       93.01       93.56      8.19 o 
   0 -10   4        0.77        1.95      8.59 o 
   1 -10   4      371.75      382.88     16.72 o 
   2 -10   4       17.30       27.57     10.12 o 
   3 -10   4        3.72        1.90      2.30 o 
   4 -10   4        0.01        2.35      5.12 o 
   5 -10   4       34.18       44.38      9.32 o 
   6 -10   4        0.02        0.00      5.66 o 
   7 -10   4        2.16        0.00      5.48 o 
   8 -10   4        1.16        0.37      4.75 o 
  -8  -9   4        4.82        4.18      5.30 o 
  -7  -9   4        0.58        1.98      4.30 o 
  -6  -9   4       23.86       23.75      6.58 o 
  -5  -9   4       62.29       51.33      6.84 o 
  -4  -9   4        3.37        8.65      3.98 o 
  -3  -9   4       53.08       48.65      6.81 o 
  -2  -9   4       26.28       36.35      5.55 o 
  -1  -9   4       11.02        9.84      1.63 o 
   0  -9   4       20.04       21.44      4.38 o 
   1  -9   4      379.72      395.62     15.19 o 
   2  -9   4        3.62        4.84      3.21 o 
   3  -9   4        4.04        4.87      2.19 o 
   4  -9   4        4.59       12.77      4.47 o 
   5  -9   4        0.00       -0.06      3.65 o 
   6  -9   4        0.88       -7.31      7.31 o 
   7  -9   4        7.25        4.57      5.30 o 
   8  -9   4        5.04        1.40      4.21 o 
  -8  -8   4        0.07       -0.33      4.21 o 
  -7  -8   4       11.53        5.81      4.57 o 
  -6  -8   4       10.34       21.74      6.46 o 
  -5  -8   4        1.76        2.94      3.22 o 
  -4  -8   4        0.16        3.65      5.48 o 
  -3  -8   4      102.07      105.51      8.26 o 
  -2  -8   4      246.08      245.79     14.32 o 
  -1  -8   4      102.80       99.25      3.95 o 
   0  -8   4        9.55       16.19      2.87 o 
   1  -8   4      130.10      148.81      8.50 o 
   2  -8   4      239.34      236.70      9.85 o 
   3  -8   4      146.45      134.72      5.78 o 
   4  -8   4        5.54       21.33      5.88 o 
   5  -8   4       77.50       64.97      9.13 o 
   6  -8   4        3.56        1.92      4.38 o 
   7  -8   4        2.61        0.61      3.29 o 
   8  -8   4        0.19        0.50      4.47 o 
  -8  -7   4        4.24        3.20      5.29 o 
  -7  -7   4        2.68       -1.64      3.36 o 
  -6  -7   4        0.42       -0.52      4.75 o 
  -5  -7   4      105.88      105.96      9.04 o 
  -4  -7   4       44.87       46.39      8.59 o 
  -3  -7   4       22.16       21.51      4.11 o 
  -2  -7   4       37.72       32.92      4.57 o 
  -1  -7   4        5.81        9.73      1.52 o 
   0  -7   4       48.91       53.19      4.04 o 
   1  -7   4       51.82       49.79      3.19 o 
   2  -7   4      496.55      528.47     15.07 o 
   3  -7   4       69.78       71.94      3.21 o 
   4  -7   4        3.42       15.36      4.57 o 
   5  -7   4       10.42       16.28      5.09 o 
   6  -7   4        1.91        1.41      8.95 o 
   7  -7   4        8.86       16.99      5.48 o 
   8  -7   4        8.88       17.78      6.55 o 
   9  -7   4        1.13       -1.90      6.23 o 
  -8  -6   4        3.10        3.29      6.94 o 
  -7  -6   4        5.92        6.30      4.26 o 
  -6  -6   4       10.26        3.53      3.42 o 
  -5  -6   4       24.45       16.11      5.03 o 
  -4  -6   4       51.84       49.80      5.66 o 
  -3  -6   4      207.88      225.51     11.37 o 
  -2  -6   4       58.65       81.25      9.87 o 
  -1  -6   4       54.56       52.62      2.93 o 
   0  -6   4      890.47      872.96     28.14 o 
   1  -6   4      523.63      514.69     15.54 o 
   2  -6   4      579.85      562.84     13.10 o 
   3  -6   4       21.41       19.14      2.87 o 
   4  -6   4       31.32       21.31      4.63 o 
   5  -6   4        3.17       10.80     12.97 o 
   6  -6   4        2.90       -3.31      3.31 o 
   7  -6   4       18.30       20.99      6.07 o 
   8  -6   4        0.15        5.66      5.81 o 
   9  -6   4        0.05       -2.13      6.21 o 
  -9  -5   4        0.57       25.30     21.19 o 
  -8  -5   4        2.68       -2.13      4.38 o 
  -7  -5   4       49.03       41.54      6.72 o 
  -6  -5   4       57.22       64.85     11.51 o 
  -5  -5   4        0.47        7.59      3.42 o 
  -4  -5   4       47.54       56.36      6.29 o 
  -3  -5   4       59.99       65.41      5.51 o 
  -2  -5   4      145.21      139.10      3.90 o 
  -1  -5   4      213.70      223.00      8.04 o 
   0  -5   4     1248.57     1253.78    139.40 o 
   1  -5   4      242.98      246.56     14.92 o 
   2  -5   4      472.85      418.06     11.10 o 
   3  -5   4      171.09      170.96      9.29 o 
   4  -5   4      326.24      311.83     20.10 o 
   5  -5   4       15.33       17.74      4.52 o 
   6  -5   4        0.76        1.06      2.81 o 
   7  -5   4       46.49       48.49      8.34 o 
   8  -5   4        0.41       -2.86      4.65 o 
   9  -5   4        0.85        2.83      5.18 o 
  -9  -4   4        8.25        4.99      5.15 o 
  -8  -4   4        5.20        4.02      4.13 o 
  -7  -4   4       53.50       49.63      7.74 o 
  -6  -4   4        0.13        7.30      5.66 o 
  -5  -4   4       48.52       39.33      5.20 o 
  -4  -4   4      112.15       96.60      7.80 o 
  -3  -4   4        4.06        4.64      0.99 o 
  -2  -4   4       68.51       61.47      1.95 o 
  -1  -4   4      119.88      132.65      3.98 o 
   0  -4   4       65.15       66.03      7.86 o 
   1  -4   4      505.42      499.87     19.72 o 
   2  -4   4      120.62      118.86      6.39 o 
   3  -4   4      112.53      113.05      7.10 o 
   4  -4   4      161.54      153.92      9.56 o 
   5  -4   4      130.41      122.15      9.10 o 
   6  -4   4        8.21       12.79      4.91 o 
   7  -4   4       61.21       71.49      8.91 o 
   8  -4   4       18.43       18.64      8.95 o 
   9  -4   4        0.74        4.93      5.66 o 
  -9  -3   4        1.21       -4.45      5.35 o 
  -8  -3   4        0.13       -0.43      2.90 o 
  -7  -3   4       44.83       54.58      7.70 o 
  -6  -3   4       47.14       52.26      4.55 o 
  -5  -3   4       25.40       33.97      4.73 o 
  -4  -3   4        0.39        2.58      1.37 o 
  -3  -3   4       85.99       92.20      4.54 o 
  -2  -3   4      766.69      753.05     14.86 o 
  -1  -3   4       24.52       21.41      2.63 o 
   0  -3   4     2114.98     2171.52     40.93 o 
   1  -3   4       89.55       92.58      2.49 o 
   2  -3   4       63.15       66.43      4.39 o 
   3  -3   4       29.18       30.07      3.48 o 
   4  -3   4       61.27       68.21      6.20 o 
   5  -3   4       73.28       78.05      7.18 o 
   6  -3   4       24.04       24.26      5.79 o 
   7  -3   4       39.11       38.57     16.63 o 
   8  -3   4        0.17        5.58      4.11 o 
   9  -3   4        2.82        0.07      4.26 o 
  -9  -2   4        0.77        1.39      4.47 o 
  -8  -2   4        0.17        1.25      3.58 o 
  -7  -2   4        5.95        4.41      2.68 o 
  -6  -2   4       26.73       27.11      3.55 o 
  -5  -2   4        0.00        4.90      3.93 o 
  -4  -2   4      514.64      476.98     13.80 o 
  -3  -2   4      576.15      533.76     19.57 o 
  -2  -2   4     2686.93     2610.95     94.25 o 
  -1  -2   4      185.47      199.11      6.66 o 
   0  -2   4      691.38      715.96     14.55 o 
   1  -2   4     3863.66     3835.60     95.44 o 
   2  -2   4       10.75       10.31      4.07 o 
   3  -2   4       17.42       16.54      2.95 o 
   4  -2   4       19.69       14.39      2.64 o 
   5  -2   4       15.73       17.22      4.55 o 
   6  -2   4      110.04      125.75     24.30 o 
   7  -2   4       57.33       63.57      8.25 o 
   8  -2   4       22.84       25.77      6.55 o 
   9  -2   4        0.23        3.10      4.83 o 
  -9  -1   4        1.18        1.14      3.95 o 
  -8  -1   4        1.38        3.37      2.94 o 
  -7  -1   4       11.37       16.21      3.75 o 
  -6  -1   4        3.00        5.65      3.40 o 
  -5  -1   4       26.87       31.87      3.17 o 
  -4  -1   4      305.42      258.31     32.65 o 
  -3  -1   4       95.71       93.30     13.32 o 
  -2  -1   4      105.07      118.18      3.89 o 
  -1  -1   4       23.58       23.71      2.14 o 
   0  -1   4       13.26       16.42      2.44 o 
   1  -1   4     1259.07     1273.39     47.45 o 
   2  -1   4      965.89      908.94     38.88 o 
   3  -1   4     1079.39     1111.50     37.30 o 
   4  -1   4       31.92       33.37      5.48 o 
   5  -1   4      264.66      232.84     24.35 o 
   6  -1   4      220.48      203.30     28.65 o 
   7  -1   4        2.56        4.81      4.11 o 
   8  -1   4        1.24        5.06      4.47 o 
   9  -1   4        0.55       -0.19      8.40 o 
  -9   0   4        0.03        2.42      4.11 o 
  -8   0   4       12.62       10.32      4.73 o 
  -7   0   4       67.84       84.08      6.81 o 
  -6   0   4      165.64      165.39      9.41 o 
  -5   0   4       65.80       70.83      4.83 o 
  -4   0   4        8.06       12.60      2.63 o 
  -3   0   4      132.18      154.11      5.47 o 
  -2   0   4        6.39        6.16      1.30 o 
  -1   0   4       10.36       13.70      1.51 o 
   0   0   4      198.64      204.53      4.78 o 
   1   0   4     2311.63     2498.72     59.16 o 
   2   0   4     2003.66     1889.52    109.62 o 
   3   0   4        0.87        0.37      1.10 o 
   4   0   4        2.87        3.36      1.55 o 
   5   0   4       96.24       88.52      5.88 o 
   6   0   4       28.17       32.04      4.02 o 
   7   0   4        0.94       -0.06      6.58 o 
   8   0   4        6.99        9.97      5.03 o 
   9   0   4        0.32       -4.38      8.40 o 
  -8   1   4        7.64        9.18      3.86 o 
  -7   1   4      131.13      122.47      8.59 o 
  -6   1   4        6.02        7.62      5.50 o 
  -5   1   4        0.06       -0.78      2.01 o 
  -4   1   4       72.94       70.00      4.28 o 
  -3   1   4        0.25        3.91      2.74 o 
  -2   1   4      378.72      349.04      8.69 o 
  -1   1   4      155.15      140.06      5.19 o 
   0   1   4       39.33       38.08      3.43 o 
   1   1   4        6.48        5.53      1.12 o 
   2   1   4      375.65      349.53      9.64 o 
   3   1   4        9.62        5.87      3.87 o 
   4   1   4       20.85       17.69      2.96 o 
   5   1   4       42.94       40.60      4.89 o 
   6   1   4      609.48      554.18     28.14 o 
   7   1   4       21.37       25.25      3.66 o 
   8   1   4        0.74        2.03      4.21 o 
   9   1   4        1.54       -2.56      8.40 o 
  -9   2   4        0.66       -2.38      7.86 o 
  -8   2   4       10.00       18.01      5.06 o 
  -7   2   4        5.46       14.25      5.17 o 
  -6   2   4       33.60       36.60      4.62 o 
  -5   2   4       38.27       44.76      4.48 o 
  -4   2   4       35.99       34.02      4.13 o 
  -3   2   4      129.62      157.56      6.05 o 
  -2   2   4     4681.08     5220.53     96.22 o 
  -1   2   4      454.23      468.54     15.40 o 
   0   2   4       57.38       54.22      1.90 o 
   1   2   4     1217.00     1282.06     27.51 o 
   2   2   4      398.87      425.29     12.05 o 
   3   2   4      166.07      164.81      6.54 o 
   4   2   4        9.91       11.40      2.65 o 
   5   2   4       10.78       16.59      3.57 o 
   6   2   4      302.22      335.44     15.59 o 
   7   2   4        6.26        9.05      3.10 o 
   8   2   4        5.23        7.31      8.04 o 
   9   2   4        0.07       -3.65      8.04 o 
  -9   3   4        0.33        7.57     10.23 o 
  -8   3   4        3.39        3.98      3.65 o 
  -7   3   4      190.34      181.18     12.30 o 
  -6   3   4        0.37        1.39      3.60 o 
  -5   3   4      111.45      114.83      7.09 o 
  -4   3   4       71.15       73.63      5.99 o 
  -3   3   4      279.99      297.73      9.05 o 
  -2   3   4        6.77        8.35      1.00 o 
  -1   3   4      376.62      361.16     22.84 o 
   0   3   4      595.81      540.23     10.86 o 
   1   3   4     3309.50     3374.97     74.24 o 
   2   3   4      569.92      680.12     19.39 o 
   3   3   4        9.37       16.38      3.34 o 
   4   3   4       10.07       13.32      2.68 o 
   5   3   4        0.20       -1.82      2.24 o 
   6   3   4      225.36      255.89     17.63 o 
   7   3   4       33.69       36.23      5.78 o 
   8   3   4        1.81        4.75      5.85 o 
  -9   4   4        2.43       -9.87      9.87 o 
  -8   4   4        3.86        2.75      3.43 o 
  -7   4   4      415.02      447.59     22.42 o 
  -6   4   4       31.84       31.50      4.56 o 
  -5   4   4       67.98       74.30      7.46 o 
  -4   4   4       79.52       86.99      4.93 o 
  -3   4   4     2414.95     2642.10     72.50 o 
  -2   4   4      322.21      347.49     15.50 o 
  -1   4   4      193.65      196.89      7.65 o 
   0   4   4      312.51      322.27     13.26 o 
   1   4   4      864.02      857.13     30.72 o 
   2   4   4     2111.40     2377.64     60.97 o 
   3   4   4      370.44      410.72     19.29 o 
   4   4   4      110.02      108.77      6.75 o 
   5   4   4      395.96      381.33     16.91 o 
   6   4   4        0.70        3.80      2.65 o 
   7   4   4        2.92        5.65      3.34 o 
   8   4   4        0.08       -0.37      4.75 o 
  -9   5   4        0.01       13.15     11.33 o 
  -8   5   4        5.81        3.08      3.55 o 
  -7   5   4       75.24       76.55      8.43 o 
  -6   5   4       22.80       21.76      3.87 o 
  -5   5   4        8.16       13.86      3.96 o 
  -4   5   4      114.49      110.91      6.34 o 
  -3   5   4       17.46       16.51      3.26 o 
  -2   5   4       59.58       60.91      3.07 o 
  -1   5   4        0.47       -1.23      1.23 o 
   0   5   4      451.16      501.89     24.08 o 
   1   5   4       77.01       77.05      6.21 o 
   2   5   4       41.90       40.85      3.38 o 
   3   5   4      147.14      171.44      8.09 o 
   4   5   4       14.32       12.86      5.67 o 
   5   5   4       77.91       73.01      6.56 o 
   6   5   4       21.90       17.05      3.73 o 
   7   5   4        6.87       11.56      7.49 o 
   8   5   4        2.70        7.31      8.04 o 
  -8   6   4        2.06        3.29      8.04 o 
  -7   6   4       12.81       24.90      5.04 o 
  -6   6   4       59.97       60.76     11.14 o 
  -5   6   4        3.09       -0.56      2.58 o 
  -4   6   4       60.17       60.59      4.34 o 
  -3   6   4        0.20        0.88      1.76 o 
  -2   6   4      852.29      863.65     23.29 o 
  -1   6   4        0.75        2.85      1.91 o 
   0   6   4       53.91       55.58      4.55 o 
   1   6   4       21.27       26.85      4.21 o 
   2   6   4       27.84       27.98      2.69 o 
   3   6   4       89.89       81.46      5.66 o 
   4   6   4      277.33      288.55     13.64 o 
   5   6   4       26.06       31.18      3.91 o 
   6   6   4       28.96       16.48      4.47 o 
   7   6   4       21.66       25.73      6.18 o 
   8   6   4        1.94        4.38      6.21 o 
  -8   7   4       30.99       23.75     10.23 o 
  -7   7   4       70.32       63.30     10.09 o 
  -6   7   4       19.89       19.12      3.60 o 
  -5   7   4        3.28        8.39      2.73 o 
  -4   7   4      158.75      147.37      7.03 o 
  -3   7   4       29.19       29.79      2.89 o 
  -2   7   4       25.63       23.96      2.71 o 
  -1   7   4        0.07        5.88      3.63 o 
   0   7   4      763.05      879.79     51.74 o 
   1   7   4       18.86       19.82      3.56 o 
   2   7   4      231.97      229.38     10.04 o 
   3   7   4      132.53      133.71      7.25 o 
   4   7   4      106.72      117.66      8.08 o 
   5   7   4       12.99       18.81      3.42 o 
   6   7   4        0.05       -5.12      5.48 o 
   7   7   4        5.31        1.08      4.02 o 
  -8   8   4       11.16       10.60     10.60 o 
  -7   8   4       49.62       52.50     10.33 o 
  -6   8   4       22.93       28.91      8.04 o 
  -5   8   4        4.09        7.65      2.80 o 
  -4   8   4      142.74      115.68     11.92 o 
  -3   8   4       99.42       79.41      8.93 o 
  -2   8   4        6.46        9.62      3.47 o 
  -1   8   4       44.12       40.20      5.68 o 
   0   8   4        3.83        5.60      5.20 o 
   1   8   4       97.44       84.73     13.34 o 
   2   8   4       20.09       22.57      3.55 o 
   3   8   4        9.50        8.90      3.16 o 
   4   8   4        7.12       13.75      3.25 o 
   5   8   4       21.38       17.31      6.03 o 
   6   8   4        8.06        9.69      6.94 o 
   7   8   4        0.14       -3.29      4.26 o 
  -8   9   4       20.66       39.83     16.44 o 
  -7   9   4        5.70       17.84      7.07 o 
  -6   9   4        9.47        6.48      4.83 o 
  -5   9   4       24.46       22.37      6.92 o 
  -4   9   4        9.69        9.58      4.80 o 
  -3   9   4        0.48        1.97      1.87 o 
  -2   9   4        3.15        4.81      2.14 o 
  -1   9   4       27.77       29.21      8.27 o 
   0   9   4      295.85      305.10     14.20 o 
   1   9   4       74.33       75.42     14.62 o 
   2   9   4        2.31       15.69      6.55 o 
   3   9   4      103.46       95.05      7.02 o 
   4   9   4       41.85       42.93      5.47 o 
   5   9   4       17.13       14.82      6.03 o 
   6   9   4        2.83        3.95      5.03 o 
   7   9   4        2.55       -0.72      4.30 o 
  -7  10   4       15.89        9.13      8.04 o 
  -6  10   4        0.25       -4.39      4.39 o 
  -5  10   4        1.01       -0.56      4.37 o 
  -4  10   4       56.46       52.11      8.77 o 
  -3  10   4       41.57       58.59      8.77 o 
  -2  10   4        2.04        3.68      7.76 o 
  -1  10   4      210.87      181.72     36.75 o 
   0  10   4        5.47       13.15      3.97 o 
   1  10   4       18.37       20.81      5.34 o 
   2  10   4       14.50       19.72      3.75 o 
   3  10   4      596.10      605.50     74.40 o 
   4  10   4       18.16       24.72      6.85 o 
   5  10   4        3.57        7.71      5.59 o 
   6  10   4       13.08       24.12     10.78 o 
  -7  11   4        1.96       -1.46      7.67 o 
  -6  11   4        3.56        6.43      5.44 o 
  -5  11   4        2.16        6.48      5.61 o 
  -4  11   4        2.78        5.65      4.65 o 
  -3  11   4        0.28        9.09      8.22 o 
  -2  11   4        2.22       13.08      6.89 o 
  -1  11   4       33.28       28.84      4.94 o 
   0  11   4        1.50        7.66      6.03 o 
   1  11   4       46.57       42.36      5.01 o 
   2  11   4        2.75       12.66      8.32 o 
   3  11   4       94.03       96.58      9.07 o 
   4  11   4        0.87        4.83      8.77 o 
   5  11   4        0.70        0.26      3.85 o 
   6  11   4        1.10        0.26      4.19 o 
  -6  12   4        2.56       13.15     10.60 o 
  -5  12   4        0.73       12.79      6.46 o 
  -4  12   4       18.79       29.53      8.85 o 
  -3  12   4        0.01        9.10     15.16 o 
  -2  12   4        4.31        9.69      5.45 o 
  -1  12   4        0.29        1.24      3.65 o 
   0  12   4        0.10        5.06      4.89 o 
   1  12   4        8.09       15.73      4.13 o 
   2  12   4        1.93        0.25      5.23 o 
   3  12   4        0.11        9.87      9.87 o 
   4  12   4        7.76        6.72      8.77 o 
   5  12   4        1.08        4.75      5.26 o 
  -5  13   4        3.34        0.75      4.47 o 
  -4  13   4        1.34       -2.60      5.12 o 
  -3  13   4        1.62       -0.49      3.85 o 
  -2  13   4        1.04        1.46      4.46 o 
  -1  13   4       19.04       14.89     10.60 o 
   0  13   4        3.89       10.42      5.44 o 
   1  13   4        0.01       10.60      4.86 o 
   2  13   4        0.00        8.55      5.77 o 
   3  13   4       35.71       25.58      6.69 o 
   4  13   4        0.13        0.22      5.66 o 
  -5  14   4        2.83        2.92      6.58 o 
  -4  14   4        2.95       -1.95      6.02 o 
  -3  14   4        4.64        2.25      4.46 o 
  -2  14   4        0.60       -1.37      4.09 o 
  -1  14   4       11.23        5.53     13.15 o 
   0  14   4        0.33        0.23     11.14 o 
   1  14   4        2.20       10.14      5.34 o 
   2  14   4       30.11       29.60     16.08 o 
   3  14   4       48.89       41.65     18.64 o 
  -3  15   4        0.00       -2.91      4.92 o 
  -2  15   4        1.57        1.79      5.12 o 
  -1  15   4        0.19        0.73      5.48 o 
   0  15   4        3.26       -0.63      4.38 o 
   1  15   4        0.22       19.00     12.06 o 
   2  15   4        5.96       19.73     15.35 o 
  -1  16   4        0.03        2.19     10.23 o 
  -1 -18   5        5.19        6.12      7.77 o 
   0 -18   5        1.43       -0.97      5.53 o 
   1 -18   5        0.92        3.29      6.54 o 
   2 -18   5        0.77       -4.75     12.06 o 
  -3 -17   5        0.21        2.62      9.87 o 
  -2 -17   5        0.01       -1.96      5.85 o 
  -1 -17   5        3.90        4.05      5.69 o 
   0 -17   5        0.67       -3.66      5.97 o 
   1 -17   5        0.05       -1.29      5.81 o 
   2 -17   5        0.72       -0.88      5.03 o 
   3 -17   5        0.54       -5.81      5.81 o 
   4 -17   5        3.38        2.57      6.18 o 
  -4 -16   5        2.86       -0.65      5.87 o 
  -3 -16   5        0.54        3.90      4.73 o 
  -2 -16   5        0.24        5.34      5.44 o 
  -1 -16   5        0.29       -3.04      5.71 o 
   0 -16   5        1.73       -0.50      3.76 o 
   1 -16   5        2.03       -0.08      2.98 o 
   2 -16   5       71.81       60.65      8.51 o 
   3 -16   5       84.34       77.19     12.63 o 
   4 -16   5       12.64        5.68      5.53 o 
   5 -16   5        0.46        5.36      5.29 o 
  -5 -15   5        0.78        4.32      5.59 o 
  -4 -15   5        9.92        8.87      6.44 o 
  -3 -15   5        0.08       -3.89      4.75 o 
  -2 -15   5        0.56       13.93      9.13 o 
  -1 -15   5       28.81       31.78     12.06 o 
   0 -15   5        1.06       10.90     11.14 o 
   1 -15   5        0.02        9.18      6.82 o 
   2 -15   5        3.14        0.48      3.84 o 
   3 -15   5       23.96       27.90      6.75 o 
   4 -15   5       12.75       13.34      6.72 o 
   5 -15   5        0.76        5.48      5.61 o 
   6 -15   5        4.16        3.34      6.29 o 
  -5 -14   5        0.83        5.03      5.29 o 
  -4 -14   5        0.44       10.73      6.58 o 
  -3 -14   5        0.26        0.00      5.48 o 
  -2 -14   5       35.91       38.29      8.24 o 
  -1 -14   5       30.60       27.97      6.67 o 
   0 -14   5        5.93       13.53      3.23 o 
   1 -14   5        1.46       19.64     13.33 o 
   2 -14   5        0.23        2.72      3.34 o 
   3 -14   5        0.32       -3.54      3.54 o 
   4 -14   5        0.02        4.17      5.03 o 
   5 -14   5        0.07       -0.54      4.37 o 
   6 -14   5        2.39        3.95      5.77 o 
  -6 -13   5        0.03       -3.20      4.65 o 
  -5 -13   5       15.02       14.47      7.49 o 
  -4 -13   5        7.74        8.91      4.83 o 
  -3 -13   5        6.25       -0.31      6.94 o 
  -2 -13   5        5.18        7.81      4.98 o 
  -1 -13   5       10.94       28.77      6.02 o 
   0 -13   5        3.14       -2.18      2.18 o 
   1 -13   5        9.58        5.90      4.49 o 
   2 -13   5        4.12       11.13      4.00 o 
   3 -13   5        5.83        8.37      3.14 o 
   4 -13   5        0.01       -0.25      7.67 o 
   5 -13   5        2.90        5.37      5.18 o 
   6 -13   5        7.78       -2.55      5.81 o 
   7 -13   5        1.15       -2.16      5.15 o 
  -6 -12   5       12.13       19.20      7.28 o 
  -5 -12   5        3.29        2.47      4.04 o 
  -4 -12   5       12.43       13.02      4.92 o 
  -3 -12   5        0.03       -3.97      5.30 o 
  -2 -12   5        4.77        2.66      7.86 o 
  -1 -12   5       37.28       36.36      6.76 o 
   0 -12   5        5.82        9.33     17.17 o 
   1 -12   5       10.68        9.21      5.70 o 
   2 -12   5      338.37      352.68     40.38 o 
   3 -12   5       98.42       88.44      6.43 o 
   4 -12   5       26.98       33.30      6.92 o 
   5 -12   5        0.56       -3.13      4.11 o 
   6 -12   5       19.78        7.18      5.29 o 
   7 -12   5        0.66        3.38      5.25 o 
  -7 -11   5        0.16        6.07      5.44 o 
  -6 -11   5        2.95        1.46      5.48 o 
  -5 -11   5        7.80        9.80      7.13 o 
  -4 -11   5       51.91       48.34      7.09 o 
  -3 -11   5        4.00        1.45      3.48 o 
  -2 -11   5       76.06       88.07     10.12 o 
  -1 -11   5       44.39       33.98      6.89 o 
   0 -11   5        6.62       20.56      9.68 o 
   1 -11   5        1.53        3.61      3.11 o 
   2 -11   5        5.01       10.81      3.57 o 
   3 -11   5       12.55        6.76      2.97 o 
   4 -11   5        0.27       -0.10      4.20 o 
   5 -11   5        0.39       10.04      5.35 o 
   6 -11   5        4.89        5.62      4.99 o 
   7 -11   5        1.62       -1.31      5.00 o 
   8 -11   5        0.27        0.50      4.73 o 
  -7 -10   5        5.34        9.91      5.67 o 
  -6 -10   5        2.43       -0.91      5.66 o 
  -5 -10   5        0.04        2.74      3.62 o 
  -4 -10   5        4.54        5.95      4.65 o 
  -3 -10   5       12.89       19.57      8.22 o 
  -2 -10   5      239.67      250.89     16.08 o 
  -1 -10   5       24.50       21.34      2.49 o 
   0 -10   5        0.02       -0.32      2.94 o 
   1 -10   5       80.43       76.06      5.61 o 
   2 -10   5        3.33        6.25      2.37 o 
   3 -10   5        9.42       13.08      4.50 o 
   4 -10   5        0.85       10.23      7.31 o 
   5 -10   5        1.89        0.77      3.69 o 
   6 -10   5        0.14        0.00      3.69 o 
   7 -10   5        0.92        4.47      5.30 o 
   8 -10   5        1.31       -0.42      5.09 o 
  -8  -9   5        4.47        6.99      5.97 o 
  -7  -9   5        0.02        7.44      4.52 o 
  -6  -9   5       15.32       24.22      6.55 o 
  -5  -9   5        4.62        3.85      4.93 o 
  -4  -9   5       15.68       24.27      4.99 o 
  -3  -9   5       24.68       22.37      5.35 o 
  -2  -9   5      201.71      199.16     12.98 o 
  -1  -9   5       20.55       18.74      2.35 o 
   0  -9   5       39.21       32.50      4.69 o 
   1  -9   5        0.04        1.18      2.48 o 
   2  -9   5       22.30       22.38      4.76 o 
   3  -9   5        3.31        3.47      3.57 o 
   4  -9   5        0.41       -3.79      4.11 o 
   5  -9   5       62.03       69.98      8.39 o 
   6  -9   5       12.79       21.38      5.68 o 
   7  -9   5        8.23        7.39      4.57 o 
   8  -9   5        3.32        5.74     11.33 o 
  -8  -8   5        0.10        1.50      4.52 o 
  -7  -8   5        8.46        7.05      4.92 o 
  -6  -8   5       43.67       36.00      6.44 o 
  -5  -8   5      113.29      103.98     10.56 o 
  -4  -8   5        0.25       -1.21      3.22 o 
  -3  -8   5       49.21       52.61     10.41 o 
  -2  -8   5        1.69       13.52      6.58 o 
  -1  -8   5        0.04        0.37      1.64 o 
   0  -8   5      148.98      160.46      9.54 o 
   1  -8   5      167.08      180.89      7.77 o 
   2  -8   5        0.40        1.87      2.68 o 
   3  -8   5       22.74       20.55      1.71 o 
   4  -8   5       21.27       55.51     20.10 o 
   5  -8   5        0.05       -3.48      3.74 o 
   6  -8   5        8.99        4.49      8.04 o 
   7  -8   5       15.38       31.25      8.22 o 
   8  -8   5        6.76        5.17      5.00 o 
  -8  -7   5        9.28        6.51      6.07 o 
  -7  -7   5        0.02        1.10      4.00 o 
  -6  -7   5       52.66       40.91      7.02 o 
  -5  -7   5       29.89       30.83      6.03 o 
  -4  -7   5        4.62       10.51      6.03 o 
  -3  -7   5       20.70       25.84      4.11 o 
  -2  -7   5      430.94      426.52      9.99 o 
  -1  -7   5       36.32       32.75      6.49 o 
   0  -7   5       61.24       52.56      9.13 o 
   1  -7   5       22.43       21.24      2.34 o 
   2  -7   5      264.47      253.94     10.77 o 
   3  -7   5      192.81      205.64     12.01 o 
   4  -7   5        4.35        0.73      2.84 o 
   5  -7   5        1.05        0.91      4.75 o 
   6  -7   5       10.83        0.77      9.32 o 
   7  -7   5        0.12       12.06      8.04 o 
   8  -7   5        5.82       -3.64      5.03 o 
  -8  -6   5        2.22        3.65      4.13 o 
  -7  -6   5       17.62       22.68      6.23 o 
  -6  -6   5        3.12        8.27      5.12 o 
  -5  -6   5       16.52       15.35      4.57 o 
  -4  -6   5       20.28       29.39      5.48 o 
  -3  -6   5       29.46       32.65      4.47 o 
  -2  -6   5      243.13      245.86      6.35 o 
  -1  -6   5      302.77      288.70      8.67 o 
   0  -6   5      245.44      244.72     12.97 o 
   1  -6   5       33.54       34.06     10.53 o 
   2  -6   5      221.48      204.16      8.55 o 
   3  -6   5       33.73       41.54      5.41 o 
   4  -6   5       45.00       40.94     10.41 o 
   5  -6   5        1.14       -0.28      5.85 o 
   6  -6   5       26.08       25.53      5.93 o 
   7  -6   5        0.02        2.28      4.19 o 
   8  -6   5        4.72        4.03      5.25 o 
   9  -6   5        6.71        8.01      5.81 o 
  -9  -5   5       11.69       10.60      6.98 o 
  -8  -5   5       13.09       12.82      5.03 o 
  -7  -5   5        8.59       20.98      5.88 o 
  -6  -5   5       18.35       25.93      5.67 o 
  -5  -5   5      197.76      189.01     16.26 o 
  -4  -5   5      135.61      135.72      4.73 o 
  -3  -5   5       24.28       28.67      4.00 o 
  -2  -5   5      420.40      441.95     10.80 o 
  -1  -5   5      101.52      112.93      5.86 o 
   0  -5   5       11.44       12.30      1.57 o 
   1  -5   5       18.76       15.82      2.01 o 
   2  -5   5      205.07      182.19      5.56 o 
   3  -5   5       13.73       19.98      6.58 o 
   4  -5   5       97.71       96.73      8.26 o 
   5  -5   5       87.38      109.75     12.79 o 
   6  -5   5      123.12      131.23     17.90 o 
   7  -5   5        5.35        5.50      8.04 o 
   8  -5   5        0.61       11.01      6.94 o 
   9  -5   5        0.26        5.72      5.41 o 
  -9  -4   5       15.80       24.30      6.72 o 
  -8  -4   5        2.15        5.67      4.30 o 
  -7  -4   5       50.22       54.11      6.96 o 
  -6  -4   5      330.66      352.59     22.34 o 
  -5  -4   5      989.51     1018.83     30.09 o 
  -4  -4   5      133.73      129.11      5.57 o 
  -3  -4   5       57.06       52.86      2.53 o 
  -2  -4   5      697.25      736.82     17.27 o 
  -1  -4   5      180.71      174.17     11.23 o 
   0  -4   5      224.26      232.17      6.77 o 
   1  -4   5        6.79        5.48      1.29 o 
   2  -4   5      537.30      495.92      8.15 o 
   3  -4   5       15.83       15.02      2.96 o 
   4  -4   5       50.54       48.53      6.58 o 
   5  -4   5        4.74       13.99      6.76 o 
   6  -4   5       56.07       58.04      6.70 o 
   7  -4   5        1.35       11.91     10.41 o 
   8  -4   5        0.03       -2.34      5.66 o 
   9  -4   5        0.03        3.79      9.32 o 
  -9  -3   5        9.80       13.28     11.69 o 
  -8  -3   5        5.36        3.09      3.59 o 
  -7  -3   5       43.21       50.94      7.74 o 
  -6  -3   5      771.82      785.26     28.74 o 
  -5  -3   5       59.99       51.21      3.82 o 
  -4  -3   5        7.81       11.34      1.70 o 
  -3  -3   5        4.29       14.31      4.49 o 
  -2  -3   5      106.87      116.39      3.78 o 
  -1  -3   5      191.86      188.52      9.50 o 
   0  -3   5      112.08      102.42      6.92 o 
   1  -3   5        2.86        2.58      1.56 o 
   2  -3   5      147.99      157.84      4.01 o 
   3  -3   5      447.86      493.18     20.51 o 
   4  -3   5       53.34       45.94     11.33 o 
   5  -3   5       53.80       45.63      6.70 o 
   6  -3   5       88.58      109.26     10.46 o 
   7  -3   5       68.62       72.09     13.34 o 
   8  -3   5        5.74        1.99      4.21 o 
   9  -3   5        0.01       16.02      8.77 o 
  -9  -2   5        3.40        8.24      5.03 o 
  -8  -2   5       25.86       33.66      7.31 o 
  -7  -2   5       25.45       21.78      4.10 o 
  -6  -2   5      207.52      201.57     18.55 o 
  -5  -2   5       44.84       31.44      3.87 o 
  -4  -2   5      605.98      572.55     22.06 o 
  -3  -2   5       11.68       15.52      2.92 o 
  -2  -2   5     2249.30     2213.19     59.88 o 
  -1  -2   5     4809.08     5484.00    109.77 o 
   0  -2   5      303.56      335.71     19.14 o 
   1  -2   5      140.47      150.06      4.88 o 
   2  -2   5      449.52      462.44     16.16 o 
   3  -2   5      115.40      118.51      4.45 o 
   4  -2   5        3.93        2.34      2.19 o 
   5  -2   5      213.60      175.21     21.23 o 
   6  -2   5      145.05      152.52     20.83 o 
   7  -2   5       16.09       21.88      7.49 o 
   8  -2   5        2.98        2.55      4.12 o 
   9  -2   5        0.96       -0.45      4.47 o 
  -9  -1   5        3.84        1.68      4.47 o 
  -8  -1   5        0.79       -0.18      3.66 o 
  -7  -1   5        0.52       -2.65      2.92 o 
  -6  -1   5      840.86      838.37     31.11 o 
  -5  -1   5       38.36       42.80      4.12 o 
  -4  -1   5       42.30       44.21      3.44 o 
  -3  -1   5      127.71      118.80      6.45 o 
  -2  -1   5      198.92      198.16     11.00 o 
  -1  -1   5      392.15      407.46     20.42 o 
   0  -1   5       38.39       43.06      3.26 o 
   1  -1   5     2188.26     2216.30     63.58 o 
   2  -1   5     2169.12     2312.78     52.96 o 
   3  -1   5      114.34      123.39      4.45 o 
   4  -1   5      286.89      265.39     11.86 o 
   5  -1   5       62.17       62.95      9.02 o 
   6  -1   5       72.15       64.16      8.15 o 
   7  -1   5       79.40       77.00      9.47 o 
   8  -1   5        8.73       13.36      9.68 o 
   9  -1   5        6.00       -1.10      6.21 o 
  -9   0   5       20.08       24.73      7.62 o 
  -8   0   5        9.55       15.53      7.28 o 
  -7   0   5        5.10       15.46      3.97 o 
  -6   0   5     1003.99     1036.11     39.21 o 
  -5   0   5       10.68       13.85      3.18 o 
  -4   0   5      124.40      124.67      6.48 o 
  -3   0   5       22.81       16.42      1.86 o 
  -2   0   5     5817.05     5918.85    116.06 o 
  -1   0   5       25.35       21.74      1.55 o 
   0   0   5      562.80      545.77     11.57 o 
   1   0   5      167.45      158.59      5.37 o 
   2   0   5      223.19      198.63      9.87 o 
   3   0   5      575.93      681.80     18.63 o 
   4   0   5      491.40      520.07     25.38 o 
   5   0   5      199.31      202.81      9.56 o 
   6   0   5      152.08      122.22      8.57 o 
   7   0   5        0.04        0.91      4.02 o 
   8   0   5        2.77        0.90      4.21 o 
   9   0   5        2.20       -3.29      7.31 o 
  -9   1   5        2.73        0.00      5.85 o 
  -8   1   5        1.26       10.97      5.60 o 
  -7   1   5       38.47       35.31      6.86 o 
  -6   1   5      437.54      465.08     19.26 o 
  -5   1   5       10.36       15.22      3.00 o 
  -4   1   5       20.01       19.46      3.59 o 
  -3   1   5        5.80        5.52      2.49 o 
  -2   1   5        0.00        3.29      2.56 o 
  -1   1   5      308.79      315.54     13.14 o 
   0   1   5      545.51      539.70     56.58 o 
   1   1   5     1154.87     1121.14     51.99 o 
   2   1   5      501.22      602.06     44.67 o 
   3   1   5        1.10        3.29      1.69 o 
   4   1   5      333.21      350.63     29.60 o 
   5   1   5       53.36       45.21      8.04 o 
   6   1   5       48.49       52.48      4.43 o 
   7   1   5        2.24        4.77      4.47 o 
   8   1   5        0.49        3.77      4.99 o 
   9   1   5        0.00       -2.92      7.31 o 
  -9   2   5        1.86        4.75      5.85 o 
  -8   2   5        0.03        3.30      5.30 o 
  -7   2   5       56.41       57.43      5.94 o 
  -6   2   5       13.89       15.54      3.64 o 
  -5   2   5      261.97      231.75     25.13 o 
  -4   2   5        9.66       13.82      3.81 o 
  -3   2   5      510.43      530.59     14.03 o 
  -2   2   5     1420.97     1444.16    117.70 o 
  -1   2   5     1342.59     1388.04     44.15 o 
   0   2   5       60.00       50.73      1.94 o 
   1   2   5     2375.78     2404.40     52.94 o 
   2   2   5        2.40        1.24      2.10 o 
   3   2   5       74.47       68.94      4.12 o 
   4   2   5      383.42      354.60     14.77 o 
   5   2   5      974.45      963.14     34.66 o 
   6   2   5       42.88       59.88      6.23 o 
   7   2   5        2.60        2.02      2.30 o 
   8   2   5       14.46       24.12      9.87 o 
  -9   3   5        0.08       -0.37      5.85 o 
  -8   3   5        1.39       -0.36      2.94 o 
  -7   3   5       37.36       58.04      6.49 o 
  -6   3   5      175.33      186.71     10.87 o 
  -5   3   5        3.44        4.59      3.84 o 
  -4   3   5        7.87       14.51      2.35 o 
  -3   3   5      159.29      170.88     13.67 o 
  -2   3   5      491.44      520.49     21.55 o 
  -1   3   5      413.63      450.44     17.95 o 
   0   3   5      443.91      410.15      8.95 o 
   1   3   5     1837.56     2038.53     85.00 o 
   2   3   5        1.02       -0.49      1.55 o 
   3   3   5       11.76       13.27      2.70 o 
   4   3   5      156.28      145.84      8.07 o 
   5   3   5       27.49       32.24      7.86 o 
   6   3   5        2.03        3.56      2.81 o 
   7   3   5        1.23        1.65      3.49 o 
   8   3   5        8.18       12.42      9.50 o 
  -9   4   5        2.67       -6.94      9.50 o 
  -8   4   5        4.11        0.73      2.95 o 
  -7   4   5        7.38       16.81      4.72 o 
  -6   4   5        4.40        3.86      3.59 o 
  -5   4   5        9.98       10.48      4.36 o 
  -4   4   5       91.10      101.94      5.38 o 
  -3   4   5       23.21       23.78      2.00 o 
  -2   4   5     1017.89     1014.48     77.48 o 
  -1   4   5       82.18       95.18     13.88 o 
   0   4   5      223.03      215.54      7.42 o 
   1   4   5      383.59      389.96     11.94 o 
   2   4   5      140.78      138.67      6.26 o 
   3   4   5       76.48       75.82      5.77 o 
   4   4   5      143.04      166.63     10.25 o 
   5   4   5      135.60      149.66      9.47 o 
   6   4   5       26.65       30.94      4.19 o 
   7   4   5        1.78        2.42      3.02 o 
   8   4   5        0.16        9.87      8.77 o 
  -8   5   5        0.99        1.92      7.49 o 
  -7   5   5       60.05       67.09      7.10 o 
  -6   5   5       55.81       59.93      5.89 o 
  -5   5   5        4.57        5.48      2.41 o 
  -4   5   5        3.50        3.25      2.06 o 
  -3   5   5        1.52        2.63      3.81 o 
  -2   5   5        0.44        0.00      2.44 o 
  -1   5   5      143.01      150.67      4.79 o 
   0   5   5        0.20        2.12      1.27 o 
   1   5   5     1283.87     1302.89     34.86 o 
   2   5   5      111.46      104.73      5.71 o 
   3   5   5        1.15        4.66      5.49 o 
   4   5   5        4.37        3.64      2.43 o 
   5   5   5        0.17        0.83      2.31 o 
   6   5   5       93.61       83.68      6.79 o 
   7   5   5       13.96       26.67      8.40 o 
   8   5   5        4.25       19.37      8.77 o 
  -8   6   5       21.78        2.96      6.39 o 
  -7   6   5        0.21        2.74      5.17 o 
  -6   6   5       66.79       68.63      6.47 o 
  -5   6   5       10.14        8.02      2.43 o 
  -4   6   5       16.14       25.54      5.26 o 
  -3   6   5      553.52      519.34     19.44 o 
  -2   6   5       11.24       17.59      4.19 o 
  -1   6   5       88.33       96.68      4.86 o 
   0   6   5     1503.22     1489.15     40.47 o 
   1   6   5        8.79        5.88      3.19 o 
   2   6   5       63.41       72.71      4.82 o 
   3   6   5       13.52       19.97      4.96 o 
   4   6   5      905.52      938.80     58.76 o 
   5   6   5      137.51      127.19      8.54 o 
   6   6   5        5.27        9.56      4.46 o 
   7   6   5        7.01        6.41      4.57 o 
  -8   7   5       13.44        4.75      6.94 o 
  -7   7   5        4.94       15.17     20.10 o 
  -6   7   5       17.50       13.51      6.76 o 
  -5   7   5        4.82        7.40      7.86 o 
  -4   7   5        1.35       -0.03      3.10 o 
  -3   7   5       57.67       59.50      7.73 o 
  -2   7   5       23.08       24.34      5.61 o 
  -1   7   5       94.96       94.17      5.79 o 
   0   7   5       53.68       58.66      4.77 o 
   1   7   5       23.04       32.89      6.20 o 
   2   7   5       15.20       12.98      2.82 o 
   3   7   5       22.39       25.86      7.39 o 
   4   7   5       38.89       39.75      4.87 o 
   5   7   5        0.00        0.21      3.65 o 
   6   7   5        1.06        2.20      3.69 o 
   7   7   5        0.59       -4.63      4.63 o 
  -8   8   5        0.00        2.92      6.58 o 
  -7   8   5       54.18       65.82     11.74 o 
  -6   8   5        5.45       -4.16      5.03 o 
  -5   8   5        3.68        7.00     15.35 o 
  -4   8   5       65.42       63.20      8.25 o 
  -3   8   5       21.46       23.18      6.06 o 
  -2   8   5        0.77        0.63      4.93 o 
  -1   8   5       35.31       42.08      6.56 o 
   0   8   5       33.95       38.36      4.28 o 
   1   8   5       71.87       88.04      6.52 o 
   2   8   5       43.45       46.53      4.75 o 
   3   8   5       69.03       67.99      5.60 o 
   4   8   5        3.90        8.29      4.07 o 
   5   8   5        1.70       -2.84      4.09 o 
   6   8   5        0.23        3.04      4.93 o 
   7   8   5        2.59        3.46      4.52 o 
  -7   9   5       62.09       50.62     10.01 o 
  -6   9   5        2.57        1.45      4.57 o 
  -5   9   5        0.00        0.73      4.21 o 
  -4   9   5        0.01        1.83      4.46 o 
  -3   9   5        0.33       10.55      5.31 o 
  -2   9   5        0.25       -0.96      4.04 o 
  -1   9   5       44.31       44.04      7.00 o 
   0   9   5        7.85       12.20      3.59 o 
   1   9   5       16.36       28.00      6.58 o 
   2   9   5        0.76        1.01      2.16 o 
   3   9   5      140.28      148.52      9.46 o 
   4   9   5       13.15       13.55      4.21 o 
   5   9   5        4.22       -1.12      6.21 o 
   6   9   5        0.29        1.55      4.14 o 
  -7  10   5       13.22       15.35     11.69 o 
  -6  10   5        0.16       -5.23      5.67 o 
  -5  10   5        1.95        0.93      5.85 o 
  -4  10   5       11.64        6.77      4.73 o 
  -3  10   5       49.34       45.79     16.81 o 
  -2  10   5        0.53       -3.84      4.65 o 
  -1  10   5       15.78       29.43      7.49 o 
   0  10   5       60.31       51.97      7.67 o 
   1  10   5        0.33        1.58      4.19 o 
   2  10   5       46.63       47.41      5.32 o 
   3  10   5        0.24        6.10      6.14 o 
   4  10   5       94.91       86.16     12.97 o 
   5  10   5        4.82        2.52      4.89 o 
   6  10   5        1.11       -1.71      4.57 o 
  -6  11   5        0.97       -6.29      6.29 o 
  -5  11   5        0.01        0.70      7.13 o 
  -4  11   5        9.38        1.46      6.21 o 
  -3  11   5       15.02       11.45      9.13 o 
  -2  11   5        2.60        3.65      4.26 o 
  -1  11   5        1.94        0.42      4.36 o 
   0  11   5        2.16       12.73      5.36 o 
   1  11   5        0.49        4.76      3.00 o 
   2  11   5       12.11       20.44      6.97 o 
   3  11   5        2.60        6.51      9.46 o 
   4  11   5       21.15       12.79      9.32 o 
   5  11   5        2.73        0.37      4.75 o 
  -6  12   5        0.07       -0.73      6.94 o 
  -5  12   5        2.98       -1.06      4.30 o 
  -4  12   5        5.55       17.97     11.69 o 
  -3  12   5        6.75       -1.06      4.18 o 
  -2  12   5        0.00        6.53      7.86 o 
  -1  12   5       32.67       33.65      8.18 o 
   0  12   5        2.58       -1.86      3.43 o 
   1  12   5        0.53       10.96      9.13 o 
   2  12   5       20.91       14.10      4.21 o 
   3  12   5        1.61       -1.18      4.57 o 
   4  12   5        2.72        1.86      4.83 o 
   5  12   5        0.08        2.92     10.60 o 
  -5  13   5        0.98       -0.06      5.68 o 
  -4  13   5        2.87       -6.62      6.62 o 
  -3  13   5        0.09        4.35      5.08 o 
  -2  13   5        5.22        4.31      6.76 o 
   0  13   5        0.71        4.82      5.85 o 
   1  13   5        0.28       -0.69      5.12 o 
   2  13   5       19.07       44.94     17.17 o 
   3  13   5       20.31       58.46     20.83 o 
   4  13   5        0.09       -4.02      8.40 o 
  -4  14   5        1.00        0.15      5.45 o 
  -3  14   5        1.34       -2.15      4.57 o 
  -2  14   5        0.08        3.51      5.81 o 
  -1  14   5        0.49       -5.35      5.35 o 
   0  14   5        1.26        0.52      5.66 o 
   1  14   5        0.14       -1.83      8.77 o 
   2  14   5       15.08       17.90     12.06 o 
   3  14   5        0.02       -5.12      9.50 o 
  -3  15   5        0.00        0.14      4.70 o 
  -2  15   5        0.61       -1.79      4.46 o 
  -1  15   5        2.28        0.00      8.04 o 
   1  15   5        7.36        1.10      9.87 o 
  -1 -18   6        0.96       -4.03      9.68 o 
   0 -18   6        7.88        5.85      7.31 o 
   1 -18   6        0.62       -0.37      9.50 o 
  -3 -17   6        0.10       -3.68      6.03 o 
  -2 -17   6        3.88        8.93      6.21 o 
  -1 -17   6        5.79       -1.28      5.64 o 
   0 -17   6        3.01       14.24     15.16 o 
   1 -17   6        0.86        8.69      6.63 o 
   2 -17   6        5.53        5.47      8.77 o 
   3 -17   6        0.14       -0.68      9.32 o 
   4 -17   6        1.13        5.44     10.41 o 
  -4 -16   6        0.77        2.13      5.95 o 
  -3 -16   6        6.75        1.64      7.31 o 
  -2 -16   6        1.00        0.86      4.63 o 
  -1 -16   6        0.02       -4.29      5.68 o 
   0 -16   6        3.57       -2.59      5.53 o 
   1 -16   6        0.29       -0.59      2.82 o 
   2 -16   6        0.37       -3.00      3.35 o 
   3 -16   6       43.65       41.50     10.60 o 
   4 -16   6       23.15       24.35      8.06 o 
   5 -16   6        1.15        3.11      6.20 o 
  -5 -15   6        2.81       -4.95      5.07 o 
  -4 -15   6       21.56       25.86     10.05 o 
  -3 -15   6        0.57       -5.88      5.88 o 
  -2 -15   6        0.03        0.56      4.21 o 
  -1 -15   6        9.61       10.65     15.89 o 
   0 -15   6        5.18       -7.67      9.50 o 
   1 -15   6        0.07       -0.82      3.11 o 
   2 -15   6        3.51       -0.25      2.94 o 
   3 -15   6       20.36        7.13      6.03 o 
   4 -15   6        0.21        5.89      6.07 o 
   5 -15   6        0.04       -1.55      4.99 o 
   6 -15   6        0.03        1.96      5.35 o 
  -5 -14   6        0.04        0.32      4.83 o 
  -4 -14   6        1.96        1.14      4.38 o 
  -3 -14   6        0.06       -2.15      4.46 o 
  -2 -14   6        9.28        8.49      4.80 o 
  -1 -14   6       24.87       29.68     11.88 o 
   0 -14   6        4.78       14.81      3.56 o 
   1 -14   6        9.18        5.44      3.36 o 
   2 -14   6       45.86       53.01     12.48 o 
   3 -14   6        0.63       -2.15      5.48 o 
   4 -14   6        0.35       -1.29      4.77 o 
   5 -14   6        1.30        2.56      5.68 o 
   6 -14   6        0.06        4.77      5.77 o 
  -6 -13   6        2.50        2.47      5.07 o 
  -5 -13   6        0.67        8.52      4.92 o 
  -4 -13   6        5.09        5.29      4.53 o 
  -3 -13   6       21.17       32.19      7.97 o 
  -2 -13   6       21.56       16.56      5.77 o 
  -1 -13   6       23.92       35.19      6.58 o 
   0 -13   6        8.09       29.59     26.86 o 
   1 -13   6        9.50       15.58      4.19 o 
   2 -13   6       11.24       15.16      3.82 o 
   3 -13   6        2.40        6.26      5.26 o 
   4 -13   6        0.08        1.13      4.11 o 
   5 -13   6        0.09        5.46      5.77 o 
   6 -13   6        1.28       -0.91      4.39 o 
   7 -13   6        2.09        3.53      5.95 o 
  -6 -12   6        8.37       26.64      7.33 o 
  -5 -12   6       11.24       20.07      6.06 o 
  -4 -12   6       72.41       80.49     11.06 o 
  -3 -12   6        5.67        9.54      6.94 o 
  -2 -12   6        3.18       -9.87      9.87 o 
  -1 -12   6        2.23        5.64      5.03 o 
   0 -12   6        9.75       18.33      5.59 o 
   1 -12   6       19.95       22.21      4.35 o 
   2 -12   6        6.07       10.18      3.37 o 
   3 -12   6        0.00       -3.59      4.57 o 
   4 -12   6        4.45        4.31      4.00 o 
   5 -12   6        0.04       -1.64      4.12 o 
   6 -12   6        0.18       -3.33      5.18 o 
   7 -12   6        0.91       -0.23      4.80 o 
  -7 -11   6        7.20       19.61     12.97 o 
  -6 -11   6        1.14       -0.67      3.74 o 
  -5 -11   6       54.09       57.93     10.05 o 
  -4 -11   6      129.03      129.05     12.06 o 
  -3 -11   6        4.33        5.56      4.02 o 
  -2 -11   6        0.15        0.03      2.87 o 
  -1 -11   6       45.08       26.34      4.99 o 
   0 -11   6       18.33       13.38     11.88 o 
   1 -11   6        4.77        3.06      3.99 o 
   2 -11   6       19.58       20.90      4.46 o 
   3 -11   6       97.56      100.31     10.85 o 
   4 -11   6       34.75       30.13      6.67 o 
   5 -11   6        0.07       -4.13      4.13 o 
   6 -11   6        0.10        0.55      4.65 o 
   7 -11   6        0.01       -0.70      5.03 o 
  -7 -10   6        0.17       -2.48      4.57 o 
  -6 -10   6        4.08       -1.53      4.30 o 
  -5 -10   6        0.54       -3.65      3.88 o 
  -4 -10   6       21.15       29.15      6.33 o 
  -3 -10   6        7.06        5.29      5.85 o 
  -2 -10   6        0.01        4.06      3.84 o 
  -1 -10   6        2.09        1.97      2.53 o 
   0 -10   6       50.22       70.19     19.91 o 
   1 -10   6      107.32       86.85      6.02 o 
   2 -10   6       27.49       31.29      4.08 o 
   3 -10   6        7.59       14.68     10.78 o 
   4 -10   6       11.27        5.48      5.12 o 
   5 -10   6        0.05       -2.69      4.12 o 
   6 -10   6       10.97        3.69      5.41 o 
   7 -10   6       28.16       26.31      9.26 o 
   8 -10   6        6.81        5.67      5.79 o 
  -8  -9   6       12.08       14.76      7.20 o 
  -7  -9   6        1.25        0.00      5.12 o 
  -6  -9   6       17.75       25.26      6.55 o 
  -5  -9   6        5.57       12.88      6.21 o 
  -4  -9   6      150.37      162.45     13.50 o 
  -3  -9   6       65.20       67.69     11.33 o 
  -2  -9   6        1.26        0.85      5.12 o 
  -1  -9   6       40.59       42.17      3.75 o 
   0  -9   6        1.20       10.96      7.31 o 
   1  -9   6        0.61       -0.82      2.10 o 
   2  -9   6       19.16       20.30      2.34 o 
   3  -9   6        3.51       10.45     11.14 o 
   4  -9   6        1.20       -3.29      6.58 o 
   5  -9   6        1.60       11.33      5.68 o 
   6  -9   6       32.65       34.91      9.87 o 
   7  -9   6       20.61       23.05      6.49 o 
   8  -9   6        0.78        0.45      4.52 o 
  -8  -8   6       19.42       31.45      7.85 o 
  -7  -8   6        3.71        3.33      4.26 o 
  -6  -8   6       33.90       37.70      7.62 o 
  -5  -8   6       72.75       66.36      7.88 o 
  -4  -8   6      339.12      356.71     32.34 o 
  -3  -8   6       61.45       68.32      7.59 o 
  -2  -8   6       16.19       17.73      4.35 o 
  -1  -8   6      180.80      170.96     11.21 o 
   0  -8   6       57.22       60.19      9.41 o 
   1  -8   6       13.81       16.99      2.43 o 
   2  -8   6        4.66        6.02      1.33 o 
   3  -8   6       11.40       23.56      5.93 o 
   4  -8   6       39.52       29.52      6.55 o 
   5  -8   6        1.65        2.92      3.62 o 
   6  -8   6        8.08       14.98      9.13 o 
   7  -8   6        9.40       32.84     18.27 o 
   8  -8   6        1.54       11.88      6.72 o 
  -8  -7   6        6.78       12.07      5.81 o 
  -7  -7   6        0.53       -1.18      4.77 o 
  -6  -7   6       30.00       40.54      6.76 o 
  -5  -7   6      515.23      526.88     29.19 o 
  -4  -7   6       64.80       61.06      7.20 o 
  -3  -7   6       32.75       31.00      5.07 o 
  -2  -7   6        8.66       11.93      2.55 o 
  -1  -7   6      139.21      145.98     10.81 o 
   0  -7   6       95.91       97.64      5.70 o 
   1  -7   6      175.69      178.06     14.44 o 
   2  -7   6        0.95        4.50      3.30 o 
   3  -7   6       14.02       17.90      4.39 o 
   4  -7   6       97.70      101.98     10.09 o 
   5  -7   6        0.00       -4.17      4.26 o 
   6  -7   6        0.18       10.89      5.44 o 
   7  -7   6       65.05       73.37     11.41 o 
   8  -7   6        1.02       -6.58      6.58 o 
  -8  -6   6        0.00       -3.13      7.49 o 
  -7  -6   6       11.57        9.97      5.41 o 
  -6  -6   6        0.69        9.68      6.39 o 
  -5  -6   6      149.29      145.89     12.97 o 
  -4  -6   6        0.29       -2.01      2.58 o 
  -3  -6   6      175.31      170.61      5.20 o 
  -2  -6   6       67.77       70.14      3.45 o 
  -1  -6   6     2508.29     2738.64     67.42 o 
   0  -6   6      438.06      441.63     17.02 o 
   1  -6   6        4.38        5.58      1.55 o 
   2  -6   6      403.19      389.56      9.28 o 
   3  -6   6      103.68      112.55      9.32 o 
   4  -6   6        7.94        1.73      6.76 o 
   5  -6   6       22.63       22.03     10.78 o 
   6  -6   6      125.65      120.07     10.89 o 
   7  -6   6      138.43      145.02     14.13 o 
   8  -6   6        0.17        0.42      4.11 o 
  -8  -5   6        1.01       -0.95      4.93 o 
  -7  -5   6        0.26       -3.18      4.52 o 
  -6  -5   6       43.46       37.28      6.92 o 
  -5  -5   6      380.74      372.51     33.43 o 
  -4  -5   6       59.43       53.52      7.45 o 
  -3  -5   6       50.04       43.48      6.03 o 
  -2  -5   6       40.32       39.29      3.75 o 
  -1  -5   6       12.81       13.69      4.01 o 
   0  -5   6       49.50       44.86      2.92 o 
   1  -5   6        5.63        6.84      2.61 o 
   2  -5   6      384.04      319.03     14.72 o 
   3  -5   6      308.05      343.92     17.78 o 
   4  -5   6        4.99       -0.64      2.74 o 
   5  -5   6      103.70      110.12     17.90 o 
   6  -5   6       25.75       29.05      6.39 o 
   7  -5   6       44.37       40.99      7.31 o 
   8  -5   6       14.46       20.25     10.05 o 
   9  -5   6        0.27        5.48      9.13 o 
  -9  -4   6        3.12       -1.06      5.66 o 
  -8  -4   6       14.66       24.75      5.81 o 
  -7  -4   6       11.49        3.53      3.48 o 
  -6  -4   6      101.25       91.68      9.15 o 
  -5  -4   6       53.55       52.32      7.25 o 
  -4  -4   6       17.57       17.02      2.18 o 
  -3  -4   6       14.23       12.95      1.56 o 
  -2  -4   6      642.31      733.30     18.86 o 
  -1  -4   6      997.47     1065.00     33.96 o 
   0  -4   6       41.49       42.60      2.96 o 
   1  -4   6       56.62       58.65      2.78 o 
   2  -4   6      338.95      304.61     10.71 o 
   3  -4   6     1600.07     1686.04     64.07 o 
   4  -4   6       72.11       83.19      7.96 o 
   5  -4   6       84.29       83.11      7.85 o 
   6  -4   6       60.09       59.52      7.81 o 
   7  -4   6       22.61       26.12      6.29 o 
   8  -4   6        0.94        0.91      3.88 o 
   9  -4   6        0.35       -0.05      6.39 o 
  -9  -3   6        1.09       -1.28      4.91 o 
  -8  -3   6       18.66       20.36      6.70 o 
  -7  -3   6       29.84       28.74      5.97 o 
  -6  -3   6        0.43       -0.97      2.29 o 
  -5  -3   6      228.51      213.32      9.07 o 
  -4  -3   6        7.51       10.52      1.91 o 
  -3  -3   6       40.61       44.76      3.32 o 
  -2  -3   6      922.46      851.11     27.89 o 
  -1  -3   6        0.20        0.42      1.13 o 
   0  -3   6      231.24      265.63      8.27 o 
   1  -3   6      865.56      840.12     19.70 o 
   2  -3   6      118.19      130.50      4.48 o 
   3  -3   6      212.94      219.46     13.21 o 
   4  -3   6        7.43        8.95      5.48 o 
   5  -3   6        5.34        2.71      3.65 o 
   6  -3   6      107.89      120.01     11.18 o 
   7  -3   6      104.95      109.49     11.63 o 
   8  -3   6        1.77        8.79      6.39 o 
   9  -3   6        0.12       -2.96      6.07 o 
  -9  -2   6        1.85        1.34      5.03 o 
  -8  -2   6        0.41        6.61      5.03 o 
  -7  -2   6       15.83       20.50      3.60 o 
  -6  -2   6       78.08       91.25      9.82 o 
  -5  -2   6       10.34        4.78      4.13 o 
  -4  -2   6       19.15       22.66      2.97 o 
  -3  -2   6        0.48        2.86      1.40 o 
  -2  -2   6      231.55      217.94      6.80 o 
  -1  -2   6     4563.09     5048.46    110.35 o 
   0  -2   6     1153.81     1214.53     32.48 o 
   1  -2   6      287.21      261.85     16.26 o 
   2  -2   6     1081.11     1266.43     51.76 o 
   3  -2   6       20.06       23.18      2.98 o 
   4  -2   6        8.60        8.00      2.85 o 
   5  -2   6       66.63       71.62      7.28 o 
   6  -2   6      434.83      438.80     27.52 o 
   7  -2   6       50.68       51.98      8.01 o 
   8  -2   6        5.89       -0.73      4.75 o 
   9  -2   6        0.34        7.67      7.67 o 
  -9  -1   6        0.01        0.04      4.26 o 
  -8  -1   6        2.94        9.07     12.79 o 
  -7  -1   6       10.10        6.59      5.34 o 
  -6  -1   6       18.93       11.35      3.36 o 
  -5  -1   6      134.37      139.01      8.92 o 
  -4  -1   6       65.69       67.78      5.12 o 
  -3  -1   6      256.98      296.94     13.32 o 
  -2  -1   6       71.58       74.10      3.60 o 
  -1  -1   6      172.82      191.26      6.32 o 
   0  -1   6     1147.55     1179.48     25.92 o 
   1  -1   6      878.96      976.63     29.47 o 
   2  -1   6      453.10      561.43     16.26 o 
   3  -1   6      164.25      185.18      7.21 o 
   4  -1   6       26.80       32.61      3.03 o 
   5  -1   6        5.84       13.82      7.82 o 
   6  -1   6        3.25        7.10      4.38 o 
   7  -1   6        3.48       14.42      7.67 o 
   8  -1   6        2.02        5.85      6.58 o 
   9  -1   6        0.61       24.85     10.60 o 
  -9   0   6        0.28       -3.29      7.31 o 
  -8   0   6        2.05        6.17      3.28 o 
  -7   0   6        2.84        8.51      4.42 o 
  -6   0   6      732.63      744.55     29.47 o 
  -5   0   6       82.23       93.14      6.20 o 
  -4   0   6      121.89      116.76      5.69 o 
  -3   0   6      685.11      736.97     19.86 o 
  -2   0   6     1776.25     2022.62     49.82 o 
  -1   0   6     1884.01     2003.98     40.21 o 
   0   0   6       66.18       66.16      3.02 o 
   1   0   6        0.03       -0.96      2.01 o 
   2   0   6     2637.95     2606.38    194.21 o 
   3   0   6      346.89      352.78     31.31 o 
   4   0   6       39.20       44.31      4.01 o 
   5   0   6       70.87       75.45     10.64 o 
   6   0   6       96.25       86.74     14.86 o 
   7   0   6       15.52       33.24      8.77 o 
   8   0   6        0.01        3.04      4.47 o 
  -9   1   6        1.81        1.59      4.00 o 
  -8   1   6        1.81        1.36      3.29 o 
  -7   1   6        0.26       -1.91      2.82 o 
  -6   1   6        2.09        3.62      2.88 o 
  -5   1   6       61.40       60.08      5.39 o 
  -4   1   6        4.97        6.38      3.31 o 
  -3   1   6      870.19      838.56     34.28 o 
  -2   1   6       24.52       23.17      1.60 o 
  -1   1   6        3.42        0.87      1.60 o 
   0   1   6      726.56      682.62     58.03 o 
   1   1   6      715.66      698.24     27.05 o 
   2   1   6     1910.08     2128.83     56.31 o 
   3   1   6        0.13        0.51      3.65 o 
   4   1   6       75.69       74.18      6.03 o 
   5   1   6      183.92      198.91     14.98 o 
   6   1   6        9.89       14.27      5.33 o 
   7   1   6       47.55       53.60      8.00 o 
   8   1   6        9.74       11.21     10.23 o 
  -8   2   6        0.25        2.81      3.57 o 
  -7   2   6       63.89       62.92      6.96 o 
  -6   2   6       20.17       22.87      6.03 o 
  -5   2   6        7.36        8.53      2.61 o 
  -4   2   6       57.97       57.64      4.05 o 
  -3   2   6        0.64        3.27      1.02 o 
  -2   2   6     1219.18     1356.66     52.07 o 
  -1   2   6      155.05      174.79      9.11 o 
   0   2   6      951.85      979.72     19.87 o 
   1   2   6      709.14      738.37     19.25 o 
   2   2   6        9.58       18.32      4.32 o 
   3   2   6        8.92       12.88      3.90 o 
   4   2   6      432.28      418.42     16.49 o 
   5   2   6       59.22       48.93      5.67 o 
   6   2   6      103.82       80.92      9.43 o 
   7   2   6        1.38        2.53      4.00 o 
   8   2   6        6.10       17.54     10.96 o 
  -9   3   6        2.97       20.83     10.23 o 
  -8   3   6        0.00        0.54      2.82 o 
  -7   3   6       91.35       82.88      7.15 o 
  -6   3   6        5.64        8.21      7.28 o 
  -5   3   6       76.21       89.01      5.80 o 
  -4   3   6      129.94      139.94     12.79 o 
  -3   3   6       11.01       12.15      4.59 o 
  -2   3   6        3.58        9.31      5.85 o 
  -1   3   6       64.09       60.03      5.14 o 
   0   3   6      682.27      698.46     15.29 o 
   1   3   6        1.94        3.30      1.49 o 
   2   3   6      194.69      235.90     10.28 o 
   3   3   6      134.56      150.97      8.06 o 
   4   3   6      543.97      576.70     23.07 o 
   5   3   6       75.84       70.24      6.64 o 
   6   3   6       13.30       15.44      3.96 o 
   7   3   6        0.38        0.43      2.72 o 
   8   3   6       13.01       22.65     10.23 o 
  -8   4   6        5.60       12.98      6.02 o 
  -7   4   6        9.43        6.51      6.65 o 
  -6   4   6      404.51      460.84     28.61 o 
  -5   4   6       87.91       88.38      6.07 o 
  -4   4   6       31.01       33.13      2.78 o 
  -3   4   6      331.26      335.62     21.38 o 
  -2   4   6       30.95       23.83      4.46 o 
  -1   4   6      171.32      156.66     11.14 o 
   0   4   6       46.60       52.07      2.33 o 
   1   4   6      319.41      324.69     10.76 o 
   2   4   6       75.42       77.51      5.13 o 
   3   4   6        8.27        9.19      2.75 o 
   4   4   6      112.06      132.49      9.35 o 
   5   4   6        3.56        5.31      3.31 o 
   6   4   6        9.84       15.94      4.42 o 
   7   4   6        0.25        4.20      3.66 o 
   8   4   6        2.05        2.19      6.94 o 
  -8   5   6        2.76        9.43      6.40 o 
  -7   5   6       46.44       41.02      8.31 o 
  -6   5   6      111.41      105.81     11.89 o 
  -5   5   6        1.32        3.00      1.89 o 
  -4   5   6       63.96       63.21      8.39 o 
  -3   5   6        3.21       11.57      9.68 o 
  -2   5   6        0.00        0.61      5.85 o 
  -1   5   6        5.25        7.50      3.85 o 
   0   5   6      220.67      223.28     10.34 o 
   1   5   6        0.46        1.13      2.76 o 
   2   5   6      117.27      124.10     10.22 o 
   3   5   6        0.00       -3.77      3.77 o 
   4   5   6      828.76      898.67     36.03 o 
   5   5   6        1.23        4.86      3.33 o 
   6   5   6        0.09       -0.81      2.70 o 
   7   5   6        1.07       -3.37      3.37 o 
   8   5   6        2.81        1.10      5.85 o 
  -8   6   6        1.01        1.93      8.22 o 
  -7   6   6       50.73       54.03      9.30 o 
  -6   6   6        5.73        7.15      7.49 o 
  -5   6   6        0.26        4.67      4.83 o 
  -4   6   6        1.97       -2.92      5.85 o 
  -3   6   6        3.61        3.86      4.04 o 
  -2   6   6       66.68       69.59      7.89 o 
  -1   6   6        0.00        9.57      4.26 o 
   0   6   6      542.98      581.11     18.18 o 
   1   6   6      124.99      112.71     12.97 o 
   2   6   6        3.05        0.43      3.26 o 
   3   6   6      213.72      213.25     10.72 o 
   4   6   6      364.63      394.80     19.23 o 
   5   6   6       37.28       37.96      5.63 o 
   6   6   6        0.63       -3.41      3.41 o 
   7   6   6       18.61       15.74      5.85 o 
  -8   7   6        0.02        1.10      7.31 o 
  -7   7   6       31.55       35.12     11.14 o 
  -6   7   6       17.77       28.33      7.36 o 
  -5   7   6        0.47        1.75      3.58 o 
  -4   7   6        4.68       -3.40      4.19 o 
  -3   7   6        1.57       -1.97      3.95 o 
  -2   7   6       21.69       32.78      6.08 o 
  -1   7   6       44.50       42.79      7.49 o 
   0   7   6        1.33        1.95      1.69 o 
   1   7   6        0.43        0.20      2.20 o 
   2   7   6       19.52       16.50      4.92 o 
   3   7   6      132.88      147.76      9.01 o 
   4   7   6      165.89      171.88     11.14 o 
   5   7   6       53.23       46.97      5.96 o 
   6   7   6        0.27       -1.79      5.30 o 
   7   7   6       16.01       20.91     14.25 o 
  -7   8   6        4.57        4.97      5.66 o 
  -6   8   6       45.29       52.04      8.95 o 
  -5   8   6        4.13        4.63      4.53 o 
  -4   8   6        2.42       -4.53      4.53 o 
  -3   8   6       19.16       26.54     11.33 o 
  -2   8   6       16.77       26.14     14.98 o 
  -1   8   6       36.57       40.34      7.63 o 
   0   8   6      152.49      149.47     10.59 o 
   1   8   6        0.33        2.84      2.95 o 
   2   8   6        8.04        5.05      2.51 o 
   3   8   6       21.29       18.18      4.33 o 
   4   8   6        0.77        2.99      3.03 o 
   5   8   6       36.92       55.49      9.94 o 
   6   8   6        0.61       -1.14      4.37 o 
  -7   9   6        1.59        7.63      6.81 o 
  -6   9   6       19.59       20.48      7.33 o 
  -5   9   6        2.71        4.46      4.86 o 
  -4   9   6       11.58       14.28      5.34 o 
  -3   9   6       11.13       27.93      7.59 o 
  -2   9   6        1.60        1.83      3.59 o 
  -1   9   6        2.79       13.88     10.23 o 
   0   9   6        0.05       -3.29      4.75 o 
   1   9   6        0.09        5.21      5.92 o 
   2   9   6        7.15        4.98      4.53 o 
   3   9   6       28.55       30.19      5.37 o 
   4   9   6       50.79       51.30      8.30 o 
   5   9   6        0.25        9.75      5.88 o 
   6   9   6        3.57        4.61      4.80 o 
  -7  10   6        3.45        3.29      8.40 o 
  -6  10   6        0.48        1.89      6.21 o 
  -5  10   6        0.59       -2.43      6.76 o 
  -4  10   6        0.07        0.51      5.85 o 
  -3  10   6        0.07       -1.81      4.77 o 
  -2  10   6       17.60       17.46      6.85 o 
  -1  10   6        0.44        3.26      6.58 o 
   0  10   6       25.78       32.77      6.76 o 
   1  10   6        3.97        4.94      3.66 o 
   2  10   6        0.10        1.42      4.21 o 
   3  10   6       53.32       38.37      5.86 o 
   4  10   6       10.02        7.41      5.26 o 
   5  10   6        0.29        6.83      8.77 o 
  -6  11   6        1.41        5.48      8.40 o 
  -5  11   6        1.37       11.33      5.71 o 
  -4  11   6        5.42        3.86      5.20 o 
  -3  11   6        3.55        3.11      5.17 o 
  -2  11   6        9.76       13.85      7.31 o 
  -1  11   6        0.14       11.88      6.25 o 
   0  11   6        8.59       23.60      6.48 o 
   1  11   6        0.36       -3.07      4.37 o 
   2  11   6       38.97       39.78      7.67 o 
   3  11   6       11.15        9.10      4.66 o 
   4  11   6        0.70       -0.76      4.12 o 
   5  11   6        4.04       11.77      6.08 o 
  -5  12   6        0.00        0.73      5.48 o 
  -4  12   6        0.86       -4.02      6.58 o 
  -3  12   6        0.69        0.37      5.85 o 
  -2  12   6       13.45       24.48     10.96 o 
  -1  12   6        0.85        7.31      6.94 o 
   0  12   6        0.01        3.69      4.57 o 
   1  12   6        2.66        2.31      4.12 o 
   2  12   6        4.76        5.44      4.80 o 
   3  12   6        0.02      -13.15     13.15 o 
   4  12   6        0.21       11.33     10.23 o 
  -4  13   6        0.03        0.65      4.53 o 
  -3  13   6        0.43       -1.10      5.48 o 
  -2  13   6        4.67        8.69      6.14 o 
  -1  13   6        1.07        2.83      5.25 o 
   0  13   6        0.47        2.65      4.54 o 
   1  13   6        0.77        4.96      4.80 o 
   2  13   6        1.16        9.13      9.50 o 
  -3  14   6        1.07       -1.95      5.48 o 
  -2  14   6        0.85       -1.52      5.25 o 
  -1  14   6        1.79        7.00      6.33 o 
   0  14   6        2.39        1.16      6.03 o 
   1  14   6        3.35        5.12      9.13 o 
   2  14   6        5.61        4.38      8.40 o 
  -1 -18   7        5.65        4.75      8.22 o 
   0 -18   7        0.01       -1.54      4.57 o 
   1 -18   7        0.22       -3.65     15.71 o 
   2 -18   7        0.61       15.71     15.35 o 
  -3 -17   7        0.52        0.68      5.35 o 
  -2 -17   7        1.35        6.02      6.35 o 
  -1 -17   7        0.46       -1.27      5.59 o 
   0 -17   7        1.36        6.64      5.87 o 
   1 -17   7        0.36        3.88      7.49 o 
   2 -17   7        0.02        3.63      5.77 o 
   3 -17   7        0.14        3.32      5.34 o 
   4 -17   7        0.01        1.93      5.25 o 
  -4 -16   7       11.26        3.04      5.77 o 
  -3 -16   7        3.25       -1.89      4.46 o 
  -2 -16   7        3.84        0.32      8.22 o 
  -1 -16   7        0.52        1.02      4.59 o 
   0 -16   7        6.45        3.24      5.45 o 
   1 -16   7        0.14        0.26      2.97 o 
   2 -16   7        1.12       -1.97      5.47 o 
   3 -16   7        2.99       -3.55      7.67 o 
   4 -16   7        0.25        9.80      6.81 o 
   5 -16   7        3.50        4.94      6.32 o 
  -5 -15   7        1.54        2.66      7.13 o 
  -4 -15   7        6.27        3.03      4.80 o 
  -3 -15   7       39.55       32.64      7.63 o 
  -2 -15   7        1.38        0.74      4.59 o 
  -1 -15   7        7.44        9.48      6.14 o 
   0 -15   7        0.39       -0.31      3.70 o 
   1 -15   7       11.73       12.68      4.16 o 
   2 -15   7        0.46        0.69      2.67 o 
   3 -15   7        0.52       -6.48      6.48 o 
   4 -15   7        4.09        0.50      4.77 o 
   5 -15   7        1.94       -2.96      5.03 o 
  -5 -14   7        0.13        3.67      5.35 o 
  -4 -14   7        0.01       -0.37      5.48 o 
  -3 -14   7       15.52       13.45      6.40 o 
  -2 -14   7        4.16        4.35      6.03 o 
  -1 -14   7        1.80        1.96      3.89 o 
   0 -14   7        9.35        9.62      5.97 o 
   1 -14   7       10.71       14.56      6.65 o 
   2 -14   7        5.95       11.43      4.97 o 
   3 -14   7        1.64        5.48      5.71 o 
   4 -14   7        7.31        3.24      5.15 o 
   5 -14   7        0.04       -2.69      5.09 o 
   6 -14   7        0.01       -3.53      6.03 o 
  -6 -13   7        0.08        2.61      4.63 o 
  -5 -13   7        6.03        7.78      5.51 o 
  -4 -13   7        3.27       -5.68      5.68 o 
  -3 -13   7        6.80       10.07      5.41 o 
  -2 -13   7        1.33        0.22      3.04 o 
  -1 -13   7        2.17       -3.81      3.81 o 
   0 -13   7        1.95        0.24      2.70 o 
   1 -13   7        0.09        5.85      4.14 o 
   2 -13   7        2.00        0.68      2.18 o 
   3 -13   7        1.66       -2.14      3.77 o 
   4 -13   7        0.11       -3.65      6.21 o 
   5 -13   7        5.05       15.89     13.34 o 
   6 -13   7        3.40       -0.91      4.39 o 
   7 -13   7       10.81       23.35      9.30 o 
  -6 -12   7        3.49        6.46      5.25 o 
  -5 -12   7       27.97       29.13      7.75 o 
  -4 -12   7       39.44       44.19      9.19 o 
  -3 -12   7       22.40       23.26      7.67 o 
  -2 -12   7        6.32        5.04      4.80 o 
  -1 -12   7       13.30        7.41      5.66 o 
   0 -12   7        0.69        6.54      7.13 o 
   1 -12   7        0.91       -1.84      2.36 o 
   2 -12   7        0.71        2.09      2.10 o 
   3 -12   7        2.79       -1.10      4.93 o 
   4 -12   7       11.55       25.39      7.49 o 
   5 -12   7        4.75       12.37     12.61 o 
   6 -12   7        1.45        4.71      5.44 o 
   7 -12   7        2.80        5.02      6.03 o 
  -7 -11   7        0.02       -2.24      4.93 o 
  -6 -11   7        1.38        1.83      4.21 o 
  -5 -11   7       36.18       32.83      7.81 o 
  -4 -11   7        8.20       13.34      5.79 o 
  -3 -11   7        6.96        6.52      7.49 o 
  -2 -11   7        0.02       -1.55      3.10 o 
  -1 -11   7       67.49       65.42     12.05 o 
   0 -11   7       34.68       41.19      6.30 o 
   1 -11   7       10.46       13.17      4.91 o 
   2 -11   7        7.19       11.88      2.90 o 
   3 -11   7       40.89       51.36      7.80 o 
   4 -11   7        3.55        4.62      5.03 o 
   5 -11   7        6.50        6.39      4.65 o 
   6 -11   7        6.25       21.19     11.69 o 
   7 -11   7        0.90        3.41      6.58 o 
  -7 -10   7        0.09        2.26      4.83 o 
  -6 -10   7        6.30        0.00      4.38 o 
  -5 -10   7        0.02        3.91      5.30 o 
  -4 -10   7       16.15       22.13      5.81 o 
  -3 -10   7       80.06       78.28      9.13 o 
  -2 -10   7        5.79       13.45      4.46 o 
  -1 -10   7        8.42       10.75      3.50 o 
   0 -10   7      367.11      380.68     20.40 o 
   1 -10   7        0.13        7.42      5.02 o 
   2 -10   7        0.91        2.79      2.98 o 
   3 -10   7       56.34       64.27      9.26 o 
   4 -10   7        0.02        0.95      4.02 o 
   5 -10   7        0.22        9.77      6.33 o 
   6 -10   7        1.81        1.15      4.30 o 
   7 -10   7        0.12        7.05      5.93 o 
   8 -10   7       16.37       28.94     14.80 o 
  -7  -9   7        2.67       -4.64      5.09 o 
  -6  -9   7        6.26        3.71      4.00 o 
  -5  -9   7      137.53      132.74     12.53 o 
  -4  -9   7        1.80       -2.83      4.38 o 
  -3  -9   7        9.24        3.28      3.59 o 
  -2  -9   7       35.53       36.98      2.60 o 
  -1  -9   7       42.56       42.97      3.74 o 
   0  -9   7       14.06       15.97      2.78 o 
   1  -9   7        6.84        9.05      2.32 o 
   2  -9   7        0.33       10.63     10.05 o 
   3  -9   7       31.76       21.74     13.15 o 
   4  -9   7       40.18       26.06      6.76 o 
   5  -9   7        2.48       -0.23      3.59 o 
   6  -9   7        1.46        8.40      6.94 o 
   7  -9   7       11.71       19.87      9.87 o 
   8  -9   7        7.93       15.43      6.94 o 
  -8  -8   7        9.12        7.63      6.96 o 
  -7  -8   7        5.88        7.19      5.35 o 
  -6  -8   7        6.49        9.86     10.96 o 
  -5  -8   7      522.19      515.14     30.58 o 
  -4  -8   7      207.36      200.34     14.72 o 
  -3  -8   7       70.43       79.22      8.63 o 
  -2  -8   7        7.55        7.62      3.29 o 
  -1  -8   7      872.39      969.34     30.63 o 
   0  -8   7        2.51        4.93      2.71 o 
   1  -8   7       54.27       52.39      3.80 o 
   2  -8   7       10.40       11.59      4.63 o 
   3  -8   7      141.91      145.51     12.37 o 
   4  -8   7      194.39      184.37     16.77 o 
   5  -8   7       32.82       28.10      6.03 o 
   6  -8   7        4.28        2.56      4.39 o 
   7  -8   7       14.70       12.27      9.13 o 
   8  -8   7        2.24        4.41      5.18 o 
  -8  -7   7        0.31       -5.00      5.00 o 
  -7  -7   7        4.56        9.07      5.15 o 
  -6  -7   7       21.50       30.43      6.55 o 
  -5  -7   7      401.84      383.20     24.54 o 
  -4  -7   7        6.01        4.67      6.03 o 
  -3  -7   7        5.48        6.83      4.02 o 
  -2  -7   7        2.00        3.53      1.47 o 
  -1  -7   7      359.69      361.63     12.40 o 
   0  -7   7        0.00        0.49      4.02 o 
   1  -7   7       12.71       17.14      6.54 o 
   2  -7   7      211.90      213.95      8.57 o 
   3  -7   7       59.20       65.50      6.96 o 
   4  -7   7       10.20        6.58      4.21 o 
   5  -7   7       25.09       38.60      6.66 o 
   6  -7   7        8.17        5.02      6.94 o 
   7  -7   7       15.26       17.64      9.13 o 
   8  -7   7       24.84       25.83      8.63 o 
  -8  -6   7        6.36       -1.56      4.63 o 
  -7  -6   7       13.13       12.59      5.55 o 
  -6  -6   7        2.41        9.22     11.14 o 
  -5  -6   7        4.59       18.93      5.44 o 
  -4  -6   7      347.84      360.59     25.94 o 
  -3  -6   7      303.59      307.15      9.87 o 
  -2  -6   7      120.94      131.54      6.29 o 
  -1  -6   7       94.24       95.96      7.23 o 
   0  -6   7     1536.83     1639.22     43.95 o 
   1  -6   7      181.40      169.05      7.89 o 
   2  -6   7      513.09      479.00     22.14 o 
   3  -6   7       67.82       89.52      8.00 o 
   4  -6   7        4.13        0.07      2.81 o 
   5  -6   7       31.07       29.25      6.84 o 
   6  -6   7      101.08      101.77     12.97 o 
   7  -6   7       11.62       20.53      6.40 o 
   8  -6   7        5.89        5.85      6.58 o 
  -8  -5   7        0.00        6.58      8.04 o 
  -7  -5   7        0.00        0.37      3.04 o 
  -6  -5   7       78.48       91.40     13.52 o 
  -5  -5   7      397.62      381.28     21.37 o 
  -4  -5   7       32.83       35.59      8.23 o 
  -3  -5   7      122.49      115.13      5.16 o 
  -2  -5   7      341.77      394.62     14.81 o 
  -1  -5   7        1.62        2.34      1.58 o 
   0  -5   7       19.28       20.85      2.55 o 
   1  -5   7       84.81       96.13      5.94 o 
   2  -5   7      273.06      264.66      7.55 o 
   3  -5   7       26.41       29.31      6.58 o 
   4  -5   7       93.83       87.42      8.89 o 
   5  -5   7       19.69       27.25      6.49 o 
   6  -5   7       45.76       63.09     21.19 o 
   7  -5   7        2.11        1.46      5.85 o 
   8  -5   7        2.05       14.29      6.76 o 
  -8  -4   7       12.46       26.29      6.33 o 
  -7  -4   7        0.62        7.86      5.17 o 
  -6  -4   7       52.22       56.99      7.33 o 
  -5  -4   7     1178.57     1117.99     35.97 o 
  -4  -4   7        0.05       -0.46      2.73 o 
  -3  -4   7      257.24      253.36      9.18 o 
  -2  -4   7      776.48      822.48     36.17 o 
  -1  -4   7     4349.56     4868.75    117.35 o 
   0  -4   7      380.23      403.00     12.36 o 
   1  -4   7      292.69      274.21      8.53 o 
   2  -4   7      164.51      155.57      5.21 o 
   3  -4   7      542.83      570.70     25.78 o 
   4  -4   7        3.68       -6.21      6.58 o 
   5  -4   7      129.02      121.01     10.09 o 
   6  -4   7        5.27        5.17      3.95 o 
   7  -4   7       15.06       22.26      7.02 o 
   8  -4   7        3.02        8.56      6.58 o 
  -9  -3   7        0.06        4.64      6.76 o 
  -8  -3   7        2.86       -0.12      3.42 o 
  -7  -3   7        0.02       -1.28      3.36 o 
  -6  -3   7       67.44       65.88      5.52 o 
  -5  -3   7      163.98      157.54     12.22 o 
  -4  -3   7        3.72        4.17      3.15 o 
  -3  -3   7       83.67       78.49      5.55 o 
  -2  -3   7      835.79      919.83     38.64 o 
  -1  -3   7      640.83      678.87     30.39 o 
   0  -3   7      657.42      705.75     42.59 o 
   1  -3   7      146.49      148.68      8.95 o 
   2  -3   7     1493.98     1614.87     45.43 o 
   3  -3   7      549.85      497.88     27.77 o 
   4  -3   7        3.25        2.19      5.85 o 
   5  -3   7      120.97      122.07     11.02 o 
   6  -3   7       53.53       63.94     10.08 o 
   7  -3   7        1.94       11.27     11.88 o 
   8  -3   7        6.67        2.34      5.03 o 
  -9  -2   7        0.49        0.77      5.03 o 
  -8  -2   7        2.88       -1.72      3.92 o 
  -7  -2   7       36.65       34.87      7.13 o 
  -6  -2   7       23.29       25.11      5.15 o 
  -5  -2   7      545.95      466.68     43.82 o 
  -4  -2   7       76.15       76.48      4.27 o 
  -3  -2   7      148.71      176.80      9.74 o 
  -2  -2   7      733.50      818.81     24.38 o 
  -1  -2   7       30.25       30.88      2.71 o 
   0  -2   7        8.09       10.79      1.96 o 
   1  -2   7     2393.63     2527.39    131.72 o 
   2  -2   7      368.64      380.47     13.46 o 
   3  -2   7       25.53       23.24      2.57 o 
   4  -2   7       23.64       19.59      3.76 o 
   5  -2   7      826.26      767.29     38.29 o 
   6  -2   7      165.36      185.12     22.65 o 
   7  -2   7        9.07        4.69      4.11 o 
   8  -2   7        0.40        0.64      3.95 o 
  -9  -1   7        1.68        6.59      5.44 o 
  -8  -1   7        0.02        6.43      4.30 o 
  -7  -1   7        8.66       14.83      3.78 o 
  -6  -1   7      186.13      180.76     13.75 o 
  -5  -1   7       55.59       59.81      4.96 o 
  -4  -1   7       75.73       82.34      4.96 o 
  -3  -1   7      755.42      762.26     50.37 o 
  -2  -1   7       84.54       90.55      4.13 o 
  -1  -1   7      186.82      159.49      5.53 o 
   0  -1   7      305.23      301.30      9.68 o 
   1  -1   7      736.33      825.61     22.41 o 
   2  -1   7      393.98      412.89     17.17 o 
   3  -1   7      122.92      144.88      7.10 o 
   4  -1   7      112.44      116.75      6.30 o 
   5  -1   7      625.95      574.95     41.21 o 
   6  -1   7      107.92      122.14     12.22 o 
   7  -1   7       11.62       27.64      7.48 o 
   8  -1   7        2.04       -3.21      7.31 o 
  -9   0   7        3.15       16.81     10.96 o 
  -8   0   7        7.62        9.32      4.18 o 
  -7   0   7       44.22       39.69      6.77 o 
  -6   0   7       38.02       39.80      4.84 o 
  -5   0   7      125.36      119.80      7.12 o 
  -4   0   7       61.46       58.58      5.97 o 
  -3   0   7       85.69       90.92      9.80 o 
  -2   0   7      568.19      653.71     16.79 o 
  -1   0   7        1.48        5.33      1.67 o 
   0   0   7      529.11      509.38     13.08 o 
   1   0   7      257.51      268.44     18.23 o 
   2   0   7       72.74       80.22      5.72 o 
   3   0   7       92.01       85.62      8.77 o 
   4   0   7      102.60       95.35      6.28 o 
   5   0   7       10.91       11.96      3.34 o 
   6   0   7       24.68       30.46      5.93 o 
   7   0   7        2.50        6.58      6.21 o 
   8   0   7        0.97        5.55      7.31 o 
  -9   1   7        6.64        1.83      7.67 o 
  -8   1   7        1.66        3.07      3.31 o 
  -7   1   7        1.17        7.29      3.27 o 
  -6   1   7      272.85      272.84     14.40 o 
  -5   1   7       37.01       42.07      4.83 o 
  -4   1   7      247.03      230.45     10.62 o 
  -3   1   7      244.41      237.25      7.84 o 
  -2   1   7      574.49      573.57     13.26 o 
  -1   1   7        0.18        0.63      0.36 o 
   0   1   7       46.77       49.51     18.82 o 
   1   1   7      292.59      312.47      9.39 o 
   2   1   7       12.18       10.81      2.33 o 
   3   1   7      145.34      148.62      7.86 o 
   4   1   7        2.27        2.82      2.81 o 
   5   1   7      442.49      431.55     24.14 o 
   6   1   7       17.89       17.53      3.84 o 
   7   1   7        7.08       11.13      8.40 o 
   8   1   7        3.78        5.12      7.31 o 
  -8   2   7        0.44        9.50      7.67 o 
  -7   2   7       52.04       47.92      5.77 o 
  -6   2   7      332.16      331.04     15.65 o 
  -5   2   7       21.05       20.43      3.71 o 
  -4   2   7      132.11      119.96      5.32 o 
  -3   2   7      125.99      121.35     13.68 o 
  -2   2   7       96.42      113.05      7.64 o 
  -1   2   7       21.61       14.70      5.48 o 
   0   2   7       53.54       55.44      3.73 o 
   1   2   7     2407.91     2487.90     62.03 o 
   2   2   7      300.64      267.17     10.53 o 
   3   2   7        0.13        4.30      7.39 o 
   4   2   7      117.62      109.98      7.19 o 
   5   2   7      786.32      773.98     30.52 o 
   6   2   7        0.07       -2.65      2.65 o 
   7   2   7        1.60        3.42      4.89 o 
   8   2   7        8.57       24.12     12.42 o 
  -8   3   7       11.88        4.13      4.47 o 
  -7   3   7       10.05       14.47      6.23 o 
  -6   3   7      119.75      116.16      8.15 o 
  -5   3   7       26.53       33.00      8.15 o 
  -4   3   7       28.98       44.85      5.95 o 
  -3   3   7       79.41       86.01      8.18 o 
  -2   3   7      174.70      191.80     12.00 o 
  -1   3   7        1.51        2.56      3.10 o 
   0   3   7      106.49      109.26      3.61 o 
   1   3   7       17.77       17.39      2.98 o 
   2   3   7       25.69       29.73      3.45 o 
   3   3   7       52.83       59.54      5.33 o 
   4   3   7      165.81      179.24     10.79 o 
   5   3   7      193.74      189.89     11.40 o 
   6   3   7       37.05       39.30      6.42 o 
   7   3   7        0.18        0.05      3.51 o 
   8   3   7        9.12       13.15      9.13 o 
  -8   4   7        3.75        3.49      5.61 o 
  -7   4   7        0.05        8.52      7.49 o 
  -6   4   7       69.86       64.92      9.41 o 
  -5   4   7        2.77       -4.17      4.26 o 
  -4   4   7       15.12        6.24      4.65 o 
  -3   4   7      141.11      126.17     10.75 o 
  -2   4   7        6.50       16.77     13.70 o 
  -1   4   7       37.57       42.65      5.41 o 
   0   4   7      283.18      217.19     10.65 o 
   1   4   7       85.33       74.42      8.50 o 
   2   4   7       53.18       59.48      4.93 o 
   3   4   7       24.05       22.78      3.79 o 
   4   4   7        1.68        0.20      2.74 o 
   5   4   7        5.77       11.33      4.82 o 
   6   4   7       17.18       20.22      4.62 o 
   7   4   7        9.12       16.44      7.67 o 
  -8   5   7        0.04       -8.40      8.40 o 
  -7   5   7        6.78        5.43      5.44 o 
  -6   5   7       97.85      102.17     10.97 o 
  -5   5   7       13.81       17.92      5.55 o 
  -4   5   7       29.90       30.24      6.55 o 
  -3   5   7       21.45       28.00      5.68 o 
  -2   5   7        1.95        5.27      3.95 o 
  -1   5   7        1.74        5.45      3.15 o 
   0   5   7        3.13       22.00     14.25 o 
   1   5   7      160.24      142.01     10.28 o 
   2   5   7       13.22       16.93      4.65 o 
   3   5   7       63.85       83.52      9.67 o 
   4   5   7       12.66       13.62      6.01 o 
   5   5   7        7.64       10.44      5.13 o 
   6   5   7        0.27       -3.32      3.32 o 
   7   5   7        0.37       -3.65      4.02 o 
  -8   6   7        3.42        3.88      6.06 o 
  -7   6   7       10.77        4.35      5.61 o 
  -6   6   7       43.85       32.49      7.70 o 
  -5   6   7        0.47        3.06      4.04 o 
  -4   6   7       21.16       25.41      8.22 o 
  -3   6   7        3.36        3.10      3.98 o 
  -2   6   7       24.69       29.81      6.29 o 
  -1   6   7       99.44      112.00     10.97 o 
   0   6   7       17.54       18.71      6.58 o 
   1   6   7       36.84       34.49      5.05 o 
   2   6   7       29.74       33.86      6.63 o 
   3   6   7       17.77       21.50      3.86 o 
   4   6   7       19.37       13.97      5.70 o 
   5   6   7       17.08       13.40      4.45 o 
   6   6   7        2.93        3.96      4.46 o 
   7   6   7        1.21        0.00      4.75 o 
  -7   7   7        0.27        1.84      5.03 o 
  -6   7   7        1.49       15.06      7.49 o 
  -5   7   7        3.06        3.38      4.04 o 
  -4   7   7       11.57       17.72      6.20 o 
  -3   7   7       61.26       57.20      7.89 o 
  -2   7   7        7.27       12.99      5.69 o 
  -1   7   7       33.07       22.24      6.91 o 
   0   7   7        1.97        4.02      4.75 o 
   1   7   7        3.14       13.33     14.07 o 
   2   7   7        0.39       -0.49      1.59 o 
   3   7   7       51.20       51.44      7.22 o 
   4   7   7        3.62        7.73      4.49 o 
   5   7   7        0.38        0.78      7.86 o 
   6   7   7        4.08        6.08      5.88 o 
   7   7   7        1.10       -1.46      6.21 o 
  -7   8   7       12.68        5.90      7.86 o 
  -6   8   7        0.52        3.81      5.41 o 
  -5   8   7        6.44        4.79      5.14 o 
  -4   8   7        0.09       -2.44      4.46 o 
  -3   8   7        5.23       14.94      5.20 o 
  -2   8   7       32.78       35.52      7.63 o 
  -1   8   7        5.51        7.48      5.07 o 
   0   8   7       11.74       14.46      5.16 o 
   1   8   7        0.14        1.48      1.91 o 
   2   8   7        4.02        4.29      2.50 o 
   3   8   7       20.20       18.97      3.91 o 
   4   8   7        2.42        3.38      2.83 o 
   5   8   7        0.13        1.74      4.59 o 
   6   8   7       22.32       20.32      7.41 o 
  -7   9   7        4.92        1.38      4.92 o 
  -6   9   7        0.40        4.72     10.41 o 
  -5   9   7        3.46        8.40      5.44 o 
  -4   9   7       12.95       16.07     10.41 o 
  -3   9   7        3.99        8.43      5.69 o 
  -2   9   7        1.56        2.59      4.04 o 
  -1   9   7        4.96        1.46      5.30 o 
   0   9   7       12.70       12.61      6.02 o 
   1   9   7        2.79       14.71      5.12 o 
   2   9   7        2.83        4.92      2.80 o 
   3   9   7        0.00       -0.68      3.54 o 
   4   9   7       29.68       25.50      4.98 o 
   5   9   7        3.18        8.45      5.81 o 
   6   9   7        3.69       10.37      6.58 o 
  -6  10   7        6.64        2.92      7.67 o 
  -5  10   7        0.21       -3.08      5.53 o 
  -4  10   7        0.14       -4.58      5.35 o 
  -3  10   7       11.17       13.18      7.63 o 
  -2  10   7        5.95       11.98      6.69 o 
  -1  10   7        3.18       11.36      5.12 o 
   0  10   7        1.21       16.00      6.67 o 
   1  10   7        3.05        5.79      7.13 o 
   2  10   7       17.71       26.94      6.35 o 
   3  10   7       45.65       47.27      5.98 o 
   4  10   7        2.25       -4.90      4.90 o 
   5  10   7        0.06        5.12      9.13 o 
  -6  11   7        1.31       -5.52      6.18 o 
  -5  11   7        0.01       -1.81      4.98 o 
  -4  11   7        3.59        3.17      4.73 o 
  -3  11   7        5.35       11.30     21.74 o 
  -2  11   7       11.84       21.70     10.41 o 
  -1  11   7        2.77        2.76      4.93 o 
   0  11   7        1.94       12.35     14.80 o 
   1  11   7        2.61       -2.18      3.98 o 
   2  11   7        2.29        5.88      4.73 o 
   3  11   7       14.39        9.87      9.13 o 
   4  11   7        0.08        0.00      8.77 o 
  -5  12   7        0.01        2.26     11.33 o 
  -4  12   7        5.03       -4.55      5.71 o 
  -3  12   7        9.36       -5.16      6.02 o 
  -2  12   7       32.06       37.71     20.10 o 
  -1  12   7       11.71       13.67     11.51 o 
   0  12   7        0.31       -4.54      4.54 o 
   1  12   7        7.48       -0.30      4.19 o 
   2  12   7        0.06        5.56      4.93 o 
   3  12   7        7.55        3.29     10.60 o 
  -4  13   7        3.51        2.42      6.06 o 
  -3  13   7        8.56        4.55      6.58 o 
  -2  13   7        3.82        1.10      6.21 o 
  -1  13   7       11.41        5.61      6.94 o 
   0  13   7        5.22        4.35     11.51 o 
   1  13   7        1.50        3.63      4.92 o 
   2  13   7        0.46       16.44     10.96 o 
  -2  14   7        0.04       -4.84      6.94 o 
  -1  14   7        2.85        9.35      7.10 o 
   0  14   7        0.03        4.22      5.61 o 
   1  14   7        2.95       -8.04      9.87 o 
  -1 -18   8        1.43       -4.32      6.29 o 
   0 -18   8        0.19        1.10      9.50 o 
   1 -18   8        0.03        3.29     12.06 o 
  -3 -17   8        8.58        0.48      5.12 o 
  -2 -17   8        2.72        3.36      5.36 o 
  -1 -17   8        0.30        0.82      5.31 o 
   0 -17   8        0.05        1.75      5.16 o 
   1 -17   8        0.13       -3.65     11.33 o 
   2 -17   8        0.60       17.17     13.52 o 
   3 -17   8        1.32        3.04      5.71 o 
   4 -17   8        0.00        8.40     11.33 o 
  -4 -16   8        6.55       11.94      6.91 o 
  -3 -16   8       48.94       55.61     11.89 o 
  -2 -16   8        0.08        5.75      6.35 o 
  -1 -16   8        0.03       -4.02      9.13 o 
   0 -16   8        6.88        9.74      9.32 o 
   1 -16   8        9.90        6.58      6.21 o 
   2 -16   8        3.25       -1.07      5.12 o 
   3 -16   8        1.01       -4.02      8.40 o 
   4 -16   8        0.03       -5.62      7.31 o 
   5 -16   8        0.16       -2.59      6.84 o 
  -5 -15   8        0.06        1.37      4.65 o 
  -4 -15   8       38.82       46.40     11.05 o 
  -3 -15   8       34.02       30.92      7.70 o 
  -2 -15   8        1.01        6.66      6.21 o 
  -1 -15   8        0.32       -2.26      4.21 o 
   0 -15   8       24.73       31.34     12.24 o 
   1 -15   8        0.02       26.32     13.96 o 
   2 -15   8        0.16        0.73      4.38 o 
   3 -15   8        0.82        5.14      7.86 o 
   4 -15   8       20.66        8.51      7.10 o 
   5 -15   8        3.64        6.35      8.95 o 
  -5 -14   8        4.92       -1.48      9.13 o 
  -4 -14   8        0.71        0.00      4.75 o 
  -3 -14   8        0.06       -3.10      7.13 o 
  -2 -14   8       23.65       17.94     12.79 o 
  -1 -14   8        1.65       -4.27      4.40 o 
   0 -14   8       11.81       14.39      5.39 o 
   1 -14   8        0.37        8.47     10.60 o 
   2 -14   8        1.08        6.94     13.88 o 
   3 -14   8        9.60       15.35     11.33 o 
   4 -14   8        0.57        4.13      9.50 o 
   5 -14   8        0.59       -1.10      8.04 o 
   6 -14   8        2.24        1.06      4.77 o 
  -6 -13   8        0.00       -1.16      4.04 o 
  -5 -13   8        3.26        6.52      5.34 o 
  -4 -13   8       64.94       80.66     12.37 o 
  -3 -13   8       53.09       61.19      9.73 o 
  -2 -13   8        0.69        4.18      4.47 o 
  -1 -13   8        5.28       22.90     10.23 o 
   0 -13   8        4.73       -2.11      2.11 o 
   1 -13   8        0.34        0.46      2.61 o 
   2 -13   8        1.69        2.04      2.23 o 
   3 -13   8        1.85        4.72      8.77 o 
   4 -13   8       12.40       23.20      7.64 o 
   5 -13   8        1.28        3.84      6.20 o 
   6 -13   8        0.04        2.18      5.44 o 
  -6 -12   8        0.65        3.01      5.48 o 
  -5 -12   8        0.04        8.18      5.30 o 
  -4 -12   8      171.69      201.46     20.91 o 
  -3 -12   8      120.54      138.74     14.30 o 
  -2 -12   8       19.35       32.28      7.31 o 
  -1 -12   8        1.77       -0.10      1.57 o 
   0 -12   8      171.73      156.98     13.10 o 
   1 -12   8       21.41       37.37     16.90 o 
   2 -12   8        9.03        8.91      3.11 o 
   3 -12   8        0.64        3.10      7.31 o 
   4 -12   8        0.07       -0.40      3.59 o 
   5 -12   8        5.08        3.81      5.93 o 
   6 -12   8        5.38        0.16      4.38 o 
   7 -12   8        0.01        0.55      4.91 o 
  -7 -11   8        0.02        3.96      6.58 o 
  -6 -11   8        0.01        4.20      5.17 o 
  -5 -11   8        0.09        6.98      6.58 o 
  -4 -11   8      394.17      423.28     29.96 o 
  -3 -11   8       74.86       92.66     10.25 o 
  -2 -11   8        0.00        3.29      4.38 o 
  -1 -11   8        0.72        2.15      2.00 o 
   0 -11   8       27.41       21.69      3.62 o 
   1 -11   8        4.26        6.31      2.63 o 
   2 -11   8       11.50       14.82      2.97 o 
   3 -11   8       19.99       34.66      7.46 o 
   4 -11   8       49.02       46.90     12.24 o 
   5 -11   8        0.36       -1.50      4.57 o 
   6 -11   8        0.31       13.93     14.07 o 
   7 -11   8        0.09       -5.71      5.71 o 
  -7 -10   8        0.33       -2.35      4.92 o 
  -6 -10   8        9.56        6.49      4.99 o 
  -5 -10   8       12.52        7.67      5.17 o 
  -4 -10   8        0.21        3.51      3.85 o 
  -3 -10   8      146.58      165.85     14.04 o 
  -2 -10   8       12.08       16.86      5.88 o 
  -1 -10   8      163.81      151.75      8.75 o 
   0 -10   8      241.00      245.42     17.00 o 
   1 -10   8      133.66      126.75     11.70 o 
   2 -10   8        0.34        2.79      4.88 o 
   3 -10   8      118.33      109.34     16.26 o 
   4 -10   8        9.31       21.21     12.06 o 
   5 -10   8        1.23        2.60      4.37 o 
   6 -10   8       22.99       28.53      7.48 o 
   7 -10   8       94.99      104.54     16.63 o 
  -7  -9   8        7.48        6.21      4.91 o 
  -6  -9   8        0.43        4.55      4.57 o 
  -5  -9   8       71.58       77.33      9.78 o 
  -4  -9   8      321.88      354.07     23.38 o 
  -3  -9   8        6.06       13.78      4.53 o 
  -2  -9   8       39.80       43.23      4.42 o 
  -1  -9   8       19.12       25.78      3.25 o 
   0  -9   8        3.36       12.15      2.95 o 
   1  -9   8       24.57       22.02      6.74 o 
   2  -9   8        0.12        1.68      1.58 o 
   3  -9   8       54.36       47.77      7.67 o 
   4  -9   8       79.58       64.46      9.17 o 
   5  -9   8        9.09       15.32      5.44 o 
   6  -9   8       16.13       19.51      5.93 o 
   7  -9   8       11.24        8.59      8.95 o 
   8  -9   8        0.88        4.48      5.68 o 
  -8  -8   8       17.07       15.73      7.33 o 
  -7  -8   8        7.87       -0.13      4.21 o 
  -6  -8   8        1.71        2.90      5.85 o 
  -5  -8   8        3.38       11.29      4.89 o 
  -4  -8   8      105.72      112.35     10.96 o 
  -3  -8   8        4.52       10.52      4.21 o 
  -2  -8   8       71.47       71.14      7.17 o 
  -1  -8   8        0.37       10.63      2.65 o 
   0  -8   8     1028.79     1079.50     34.37 o 
   1  -8   8       37.51       37.71      6.27 o 
   2  -8   8      114.15      101.20      5.26 o 
   3  -8   8       14.49        6.60      3.74 o 
   4  -8   8        0.14        8.43      4.63 o 
   5  -8   8        0.55        4.34      4.37 o 
   6  -8   8       32.94       33.55      7.07 o 
   7  -8   8        0.35        5.54      4.73 o 
   8  -8   8        1.41        6.63      5.41 o 
  -8  -7   8        2.34        2.92      8.77 o 
  -7  -7   8       22.23       23.20      6.20 o 
  -6  -7   8       43.82       53.07      9.30 o 
  -5  -7   8      124.98      126.17     10.84 o 
  -4  -7   8      212.42      229.32     17.78 o 
  -3  -7   8        0.55        0.66      2.22 o 
  -2  -7   8        4.88        8.35      2.05 o 
  -1  -7   8       25.50       21.32      3.71 o 
   0  -7   8      250.38      250.45     10.53 o 
   1  -7   8      649.01      631.83     47.09 o 
   2  -7   8        3.86       10.52      4.26 o 
   3  -7   8      365.20      355.17     21.26 o 
   4  -7   8       16.00       10.96      4.75 o 
   5  -7   8        7.01       19.99      5.29 o 
   6  -7   8        0.61        2.38      4.13 o 
   7  -7   8        1.68        0.39      3.59 o 
   8  -7   8        4.97       12.71      5.88 o 
  -8  -6   8        0.15       -1.10      6.58 o 
  -7  -6   8        4.79        1.67      3.59 o 
  -6  -6   8      158.19      137.25     13.41 o 
  -5  -6   8        0.12        4.46      3.77 o 
  -4  -6   8      751.92      694.56     60.99 o 
  -3  -6   8       14.72       13.23      5.15 o 
  -2  -6   8      447.89      510.52     26.03 o 
  -1  -6   8      850.13      873.58     26.55 o 
   0  -6   8      220.89      214.67      9.17 o 
   1  -6   8        3.73        3.58      1.51 o 
   2  -6   8      430.79      396.04     25.68 o 
   3  -6   8      169.54      152.28     11.50 o 
   4  -6   8        6.42        9.51      4.26 o 
   5  -6   8       23.27       35.69      6.33 o 
   6  -6   8      224.99      198.63     17.69 o 
   7  -6   8      128.41      135.55     17.90 o 
   8  -6   8        0.19       -2.26      4.77 o 
  -8  -5   8        0.46        0.48      4.47 o 
  -7  -5   8        2.93       -0.37      4.75 o 
  -6  -5   8       68.85       83.57     16.99 o 
  -5  -5   8       55.22       51.25      4.20 o 
  -4  -5   8      152.54      143.68      6.67 o 
  -3  -5   8      113.64       97.00      6.67 o 
  -2  -5   8      125.81      112.95      7.62 o 
  -1  -5   8      211.73      232.28     12.86 o 
   0  -5   8        3.07        0.34      1.55 o 
   1  -5   8      256.05      268.75      9.37 o 
   2  -5   8       59.90       52.99      3.23 o 
   3  -5   8      361.36      372.38     19.89 o 
   4  -5   8        1.94        3.50      3.59 o 
   5  -5   8       35.99       46.06      7.36 o 
   6  -5   8       39.68       53.51     15.89 o 
   7  -5   8       20.79       36.44      8.04 o 
   8  -5   8        0.39        1.76      5.48 o 
  -8  -4   8        0.97       -2.50      4.26 o 
  -7  -4   8       23.17       25.14      6.40 o 
  -6  -4   8        6.32        2.00      5.30 o 
  -5  -4   8     1005.32     1011.74     34.33 o 
  -4  -4   8       87.16       89.35      5.41 o 
  -3  -4   8       64.45       64.02      8.40 o 
  -2  -4   8      273.82      304.03     14.56 o 
  -1  -4   8      204.67      225.96     10.37 o 
   0  -4   8       16.19       19.54      2.50 o 
   1  -4   8       67.05       54.85      8.43 o 
   2  -4   8       17.19       15.69      2.23 o 
   3  -4   8      149.88      157.96      9.19 o 
   4  -4   8       27.31       29.16      5.17 o 
   5  -4   8        6.88       15.77      8.04 o 
   6  -4   8        4.45       20.75      6.58 o 
   7  -4   8        6.08       15.32      6.06 o 
   8  -4   8        0.88       22.56      8.77 o 
  -8  -3   8       22.65       33.36      8.11 o 
  -7  -3   8       17.35       22.47      5.55 o 
  -6  -3   8        7.24        8.36      4.12 o 
  -5  -3   8      337.45      298.58     16.84 o 
  -4  -3   8        1.67       -4.02      4.02 o 
  -3  -3   8       91.89       73.91      4.05 o 
  -2  -3   8       21.06       17.80      2.67 o 
  -1  -3   8     1112.68     1140.08     31.71 o 
   0  -3   8      146.46      158.01     12.19 o 
   1  -3   8       30.29       30.36      4.00 o 
   2  -3   8       44.08       51.11      3.95 o 
   3  -3   8       10.01       13.64      4.16 o 
   4  -3   8        9.55       21.15      5.81 o 
   5  -3   8       40.49       45.85      6.40 o 
   6  -3   8        3.48        4.63      4.46 o 
   7  -3   8        8.33        8.04     14.98 o 
   8  -3   8        3.01        3.53      5.09 o 
  -8  -2   8        1.44        4.73      4.77 o 
  -7  -2   8        1.73       -1.18      2.34 o 
  -6  -2   8      142.54      129.80      8.37 o 
  -5  -2   8      842.70      894.74     33.28 o 
  -4  -2   8        3.11       -3.29      4.38 o 
  -3  -2   8      667.39      687.31     22.05 o 
  -2  -2   8      583.71      614.72     18.37 o 
  -1  -2   8      498.93      570.08     17.25 o 
   0  -2   8       32.60       34.20      2.94 o 
   1  -2   8       70.26       62.95      5.57 o 
   2  -2   8      711.35      756.73     24.63 o 
   3  -2   8      182.10      189.50      9.62 o 
   4  -2   8        5.13        7.60      2.48 o 
   5  -2   8       33.11       34.87      6.14 o 
   6  -2   8      198.21      216.10     17.95 o 
   7  -2   8        6.32       13.29      5.97 o 
   8  -2   8        0.13        1.83      5.85 o 
  -8  -1   8       10.47       15.45      9.50 o 
  -7  -1   8       48.77       52.15      6.19 o 
  -6  -1   8      112.23      104.08      7.39 o 
  -5  -1   8      288.84      301.41     13.90 o 
  -4  -1   8       21.10       24.01      4.37 o 
  -3  -1   8        0.31        0.83      2.82 o 
  -2  -1   8      150.87      168.12      6.72 o 
  -1  -1   8      130.74      166.10      6.68 o 
   0  -1   8       10.34        7.06      1.63 o 
   1  -1   8       18.92       26.78      4.16 o 
   2  -1   8       42.49       33.33      4.83 o 
   3  -1   8      144.48      154.36     17.10 o 
   4  -1   8       55.98       53.68      6.98 o 
   5  -1   8       30.07       32.03      4.29 o 
   6  -1   8        9.57       13.55      5.66 o 
   7  -1   8        0.44        2.06      4.83 o 
   8  -1   8        0.89        0.41      4.93 o 
  -8   0   8        1.09        8.99      5.15 o 
  -7   0   8        0.06        2.92      4.02 o 
  -6   0   8       52.71       49.03      5.05 o 
  -5   0   8      757.12      771.80     38.05 o 
  -4   0   8       14.85       17.01      3.74 o 
  -3   0   8      106.81       93.31     11.42 o 
  -2   0   8       96.04       92.36      4.82 o 
  -1   0   8        7.50       10.21      1.64 o 
   0   0   8      184.33      178.39      6.08 o 
   1   0   8      235.71      236.67     15.39 o 
   2   0   8       59.41       58.38      5.10 o 
   3   0   8       33.82       40.90      4.99 o 
   4   0   8        1.65        8.21      2.92 o 
   5   0   8        8.87       10.59      3.44 o 
   6   0   8        0.00       -2.89      3.69 o 
   7   0   8        0.62       -1.59      4.19 o 
   8   0   8        5.01       13.42      7.36 o 
  -8   1   8        1.05       -2.74      4.13 o 
  -7   1   8        3.08        9.25      5.11 o 
  -6   1   8        0.71       -1.30      2.17 o 
  -5   1   8      600.78      555.85     29.91 o 
  -4   1   8       39.93       31.88      3.13 o 
  -3   1   8        1.25       -0.37      1.31 o 
  -2   1   8      560.60      571.03     13.51 o 
  -1   1   8        6.91        6.11      0.89 o 
   0   1   8      113.16      118.92      5.30 o 
   1   1   8        0.10        0.34      1.21 o 
   2   1   8      425.49      439.09     23.31 o 
   3   1   8       53.79       63.44      6.49 o 
   4   1   8       15.71       24.29      3.69 o 
   5   1   8      224.51      177.10     34.39 o 
   6   1   8        3.29        3.63      4.52 o 
   7   1   8        1.33       -2.19      4.65 o 
   8   1   8        1.53        4.31      5.55 o 
  -8   2   8        0.42        5.52      7.49 o 
  -7   2   8        1.52       -0.05      5.48 o 
  -6   2   8       28.78       25.92      4.28 o 
  -5   2   8       48.39       42.11      3.75 o 
  -4   2   8       10.21        7.87      2.28 o 
  -3   2   8       94.06      105.19      9.33 o 
  -2   2   8        0.75        8.66      8.40 o 
  -1   2   8       38.54       41.75      4.73 o 
   0   2   8      369.62      325.94     11.71 o 
   1   2   8      414.71      416.93     13.59 o 
   2   2   8        0.95        2.94      3.18 o 
   3   2   8       23.04       20.39      3.53 o 
   4   2   8      156.93      150.98      9.45 o 
   5   2   8       11.40        9.64      3.08 o 
   6   2   8        5.70       -1.16      4.03 o 
   7   2   8        0.00        4.20      5.17 o 
   8   2   8       12.69       35.08     12.79 o 
  -8   3   8        0.31        4.30      6.39 o 
  -7   3   8        0.35        7.79      8.95 o 
  -6   3   8        0.20        5.30     12.79 o 
  -5   3   8       18.86       14.96      5.00 o 
  -4   3   8        0.64        1.39      3.65 o 
  -3   3   8       49.67       50.77      7.02 o 
  -2   3   8      167.99      177.97     13.61 o 
  -1   3   8        2.46        2.28      3.29 o 
   0   3   8       17.78       14.70      2.82 o 
   1   3   8        0.33       -1.00      1.75 o 
   2   3   8        3.20        0.84      2.78 o 
   3   3   8       36.29       34.44      8.16 o 
   4   3   8       10.28       12.90      3.54 o 
   5   3   8       10.78       21.29      4.50 o 
   6   3   8        1.03        0.57      2.97 o 
   7   3   8        6.22       15.01      6.58 o 
  -8   4   8        0.21       -6.21      8.04 o 
  -7   4   8        0.99       -0.89      4.02 o 
  -6   4   8       48.26       56.52      8.85 o 
  -5   4   8        0.47        6.37     15.16 o 
  -4   4   8       62.69       60.90      8.08 o 
  -3   4   8       28.24       24.77      6.14 o 
  -2   4   8       68.69       79.83      9.04 o 
  -1   4   8      364.72      353.61     19.75 o 
   0   4   8        4.88       13.67      4.53 o 
   1   4   8      179.77      173.70      9.44 o 
   2   4   8        1.18        5.25      2.38 o 
   3   4   8       12.83       10.67      6.87 o 
   4   4   8        9.60       19.72      6.29 o 
   5   4   8        0.18        0.32      3.89 o 
   6   4   8        1.87        3.43      3.22 o 
   7   4   8       13.42       33.98      9.87 o 
  -8   5   8        0.05        5.48      8.40 o 
  -7   5   8        0.28        0.37      4.75 o 
  -6   5   8       35.94       19.51     12.61 o 
  -5   5   8       24.64       23.75      6.98 o 
  -4   5   8        4.89        2.62      4.00 o 
  -3   5   8      207.40      243.72     18.09 o 
  -2   5   8        0.00        0.80      3.04 o 
  -1   5   8        2.04        0.93      3.42 o 
   0   5   8       10.26       10.77      4.65 o 
   1   5   8       12.19       15.45      2.26 o 
   2   5   8        7.60       17.31      3.74 o 
   3   5   8       30.19       36.16      5.79 o 
   4   5   8        0.36       -0.22      2.39 o 
   5   5   8       51.92       53.74      6.18 o 
   6   5   8        7.41       13.53      4.65 o 
   7   5   8       13.85        2.56      4.38 o 
  -7   6   8        0.03       -2.56      5.85 o 
  -6   6   8       10.40        7.85      5.53 o 
  -5   6   8        0.93       -1.28      4.39 o 
  -4   6   8        2.78        2.30      8.59 o 
  -3   6   8        3.09       -2.07      5.66 o 
  -2   6   8        0.75        2.92      4.38 o 
  -1   6   8        0.35        5.55      7.49 o 
   0   6   8        2.54       13.20      5.26 o 
   1   6   8       25.91       25.36      2.91 o 
   2   6   8        0.84        6.85      2.43 o 
   3   6   8       25.96       20.38      4.07 o 
   4   6   8       43.13       40.93      5.78 o 
   5   6   8        0.88        7.20      4.23 o 
   6   6   8        4.01       -2.21      6.58 o 
   7   6   8        0.70       -2.92      6.21 o 
  -7   7   8        4.35        0.24      6.39 o 
  -6   7   8        4.39        3.90      5.95 o 
  -5   7   8        0.65       12.42      7.22 o 
  -4   7   8        0.50       -1.46      8.04 o 
  -3   7   8        0.01       -2.00      6.39 o 
  -2   7   8        8.45        5.24      9.13 o 
  -1   7   8        0.20       -1.19      3.48 o 
   0   7   8       17.46       18.78      5.12 o 
   1   7   8       30.79       29.95      6.79 o 
   2   7   8       34.76       31.55      3.99 o 
   3   7   8       90.96       85.13      7.22 o 
   4   7   8       19.89       21.80      4.30 o 
   5   7   8        1.59        4.98      3.86 o 
   6   7   8        0.25       -6.06      6.06 o 
  -7   8   8        0.75        1.78      4.92 o 
  -6   8   8        0.17        0.97      5.25 o 
  -5   8   8        0.03       -4.92      4.92 o 
  -4   8   8        1.09       -2.02      4.30 o 
  -3   8   8       12.82       12.55      6.23 o 
  -2   8   8       52.52       60.26      9.82 o 
  -1   8   8      182.11      195.83     17.21 o 
   0   8   8        7.26        5.85      8.59 o 
   1   8   8        5.74       12.01     13.52 o 
   2   8   8       20.49       19.13      3.52 o 
   3   8   8       13.80       13.79      3.95 o 
   4   8   8        5.35        1.78      2.99 o 
   5   8   8        8.84       18.34      5.74 o 
   6   8   8        1.01        3.06      5.26 o 
  -6   9   8        2.10       10.32      7.54 o 
  -5   9   8        0.00       12.65      6.94 o 
  -4   9   8       13.95        9.33      5.79 o 
  -3   9   8        0.10        9.85      6.47 o 
  -2   9   8        5.04       -2.05      4.86 o 
  -1   9   8       64.23       68.91     11.15 o 
   0   9   8       12.99        6.82      5.91 o 
   1   9   8       26.00       45.14      8.23 o 
   2   9   8        3.69        4.70      8.95 o 
   3   9   8        3.43        3.74      4.32 o 
   4   9   8        0.21       -1.14      3.48 o 
   5   9   8        0.74       -2.56      8.04 o 
  -6  10   8        1.03       -2.07      5.53 o 
  -5  10   8        5.85        6.69     10.41 o 
  -4  10   8       31.32       14.69     14.07 o 
  -3  10   8       16.32       21.40      8.40 o 
  -2  10   8        1.98       -0.62      4.09 o 
  -1  10   8        1.76       26.59     17.17 o 
   0  10   8        0.02       -4.75      4.75 o 
   1  10   8        9.29       20.83      5.87 o 
   2  10   8        0.29        0.47      4.11 o 
   3  10   8       15.55       23.97     16.99 o 
   4  10   8        0.09       15.71     14.62 o 
  -5  11   8        0.12       -5.05      6.75 o 
  -4  11   8       10.71        2.85      6.56 o 
  -3  11   8       16.09       19.92     18.09 o 
  -2  11   8        3.71        3.24      5.92 o 
  -1  11   8       11.90        7.80      6.89 o 
   0  11   8        6.05       10.82      5.88 o 
   1  11   8        0.17        0.51      4.75 o 
   2  11   8       22.70       34.61      7.99 o 
   3  11   8        1.12       10.60     11.69 o 
   4  11   8        0.04       17.54     14.62 o 
  -4  12   8        5.54        5.98      7.63 o 
  -3  12   8       23.62       47.47     18.27 o 
  -2  12   8       18.75        8.97      7.67 o 
  -1  12   8       20.22       19.97      8.86 o 
   0  12   8        4.22        1.45     11.33 o 
   1  12   8        2.37        4.86      5.25 o 
   2  12   8        0.39       -0.49     10.41 o 
   3  12   8        1.21       -2.56     10.23 o 
  -3  13   8        5.86       -0.36      6.18 o 
  -2  13   8       32.35       37.78     10.95 o 
  -1  13   8        0.01       -1.05     10.96 o 
   0  13   8        4.40       17.32      6.72 o 
   1  13   8        2.88        1.65      6.03 o 
  -1 -18   9        0.48       -5.53      6.82 o 
   0 -18   9        0.67        4.02     11.33 o 
   1 -18   9        7.19       -0.37      9.87 o 
  -2 -17   9       15.68       24.09     15.71 o 
  -1 -17   9        0.95       -0.84      5.34 o 
   0 -17   9        0.29       -1.05      4.21 o 
   1 -17   9        0.42        6.58     12.79 o 
   2 -17   9        0.10        2.19      9.87 o 
   3 -17   9        0.13        1.16      5.81 o 
  -4 -16   9        9.50       15.87     10.96 o 
  -3 -16   9        1.68       -5.71      5.87 o 
  -2 -16   9       12.64        3.89      6.02 o 
  -1 -16   9        4.13       -0.12      3.63 o 
   0 -16   9        7.46       -0.96      4.93 o 
   1 -16   9        7.76       43.12     21.56 o 
   2 -16   9        2.38        5.36      5.85 o 
   3 -16   9        0.62        8.04      6.89 o 
   4 -16   9        2.26        8.25     12.06 o 
  -4 -15   9        0.53       -4.38      5.26 o 
  -3 -15   9       51.91       77.39     14.05 o 
  -2 -15   9       27.46       21.35     10.96 o 
  -1 -15   9        1.13        5.54      9.32 o 
   0 -15   9        0.53        3.65      5.48 o 
   1 -15   9        1.39        4.51      3.06 o 
   2 -15   9        0.05       -0.45      3.92 o 
   3 -15   9        3.64        1.88      5.26 o 
   4 -15   9        0.65       -6.29      6.29 o 
   5 -15   9        5.58       -4.11      6.32 o 
  -5 -14   9        0.15        7.38      5.74 o 
  -4 -14   9       10.61        9.46      6.42 o 
  -3 -14   9        4.08       -0.46      4.52 o 
  -2 -14   9        4.01        4.06      4.53 o 
  -1 -14   9        0.12       -1.52      8.40 o 
   0 -14   9       29.76       16.86      4.21 o 
   1 -14   9       85.60       81.51     13.69 o 
   2 -14   9        0.36       -3.39      4.14 o 
   3 -14   9        0.07        0.00      4.57 o 
   4 -14   9        9.10        0.66      4.12 o 
   5 -14   9        0.70        4.13      5.55 o 
   6 -14   9        0.31        1.06      7.67 o 
  -6 -13   9        3.92        7.34      5.95 o 
  -5 -13   9        0.19       -0.73      4.75 o 
  -4 -13   9        0.22      -12.06     12.06 o 
  -3 -13   9       51.18       65.01     11.14 o 
  -2 -13   9       18.64       28.33     12.24 o 
  -1 -13   9        5.39       15.47     12.24 o 
   0 -13   9        1.44        6.47      4.53 o 
   1 -13   9        1.38       -1.88      3.86 o 
   2 -13   9        1.96        2.87      3.39 o 
   3 -13   9        2.91       -5.29      5.34 o 
   4 -13   9        2.50       -0.80      4.12 o 
   5 -13   9       21.20       33.13      7.85 o 
   6 -13   9        1.44        3.68     14.07 o 
  -6 -12   9        1.92        1.83      6.94 o 
  -5 -12   9        3.64       10.16      6.07 o 
  -4 -12   9      102.80      109.16     13.73 o 
  -3 -12   9       13.01       27.22      9.32 o 
  -2 -12   9        0.33        1.96      6.21 o 
  -1 -12   9       30.24       24.06      4.06 o 
   0 -12   9       67.36       53.74     10.77 o 
   1 -12   9       63.82       55.91      5.33 o 
   2 -12   9        6.93        4.16      1.89 o 
   3 -12   9       25.46       23.76      6.93 o 
   4 -12   9       31.65       26.74      7.85 o 
   5 -12   9        1.31        3.81      4.89 o 
   6 -12   9        3.22        3.35      4.77 o 
  -7 -11   9        3.25        0.55      5.17 o 
  -6 -11   9        5.54       12.20      6.03 o 
  -5 -11   9       17.74       20.73      7.07 o 
  -4 -11   9        0.01       -0.60      7.13 o 
  -3 -11   9       49.71       46.80     12.06 o 
  -2 -11   9        0.71        7.10      4.57 o 
  -1 -11   9        5.61        5.79      3.37 o 
   0 -11   9       50.88       56.57      5.25 o 
   1 -11   9       53.01       44.80      4.79 o 
   2 -11   9       42.99       39.98      3.80 o 
   3 -11   9       25.81       27.87      6.21 o 
   4 -11   9       13.03       18.86      5.51 o 
   5 -11   9        0.12        1.20      8.40 o 
   6 -11   9        6.81       10.96      6.14 o 
   7 -11   9        3.65        3.29      8.04 o 
  -7 -10   9        0.00       -0.65      5.51 o 
  -6 -10   9        3.61       -0.67      4.89 o 
  -5 -10   9       56.53       59.67      9.57 o 
  -4 -10   9       31.89       30.98      8.58 o 
  -3 -10   9       51.67       62.35      8.24 o 
  -2 -10   9       32.60       40.67      7.13 o 
  -1 -10   9       10.40       11.45      3.07 o 
   0 -10   9      156.01      156.88      8.84 o 
   1 -10   9       85.56       78.59      5.89 o 
   2 -10   9        2.36        0.66      1.42 o 
   3 -10   9        2.82        5.31      5.85 o 
   4 -10   9        7.04        4.38      5.17 o 
   5 -10   9        0.09        7.31      4.65 o 
   6 -10   9       34.87       32.64      8.00 o 
   7 -10   9        0.68        0.98      4.63 o 
  -7  -9   9        0.15        1.58      5.41 o 
  -6  -9   9        0.92       -5.00      5.00 o 
  -4  -9   9       14.31        5.68      6.94 o 
  -3  -9   9      174.14      172.58     14.84 o 
  -2  -9   9      113.44      127.14      7.26 o 
  -1  -9   9        0.00        5.35      2.81 o 
   0  -9   9       27.66       31.09      4.04 o 
   1  -9   9        6.19        8.24      3.48 o 
   2  -9   9       36.58       32.20      6.04 o 
   3  -9   9       27.52       30.44      6.18 o 
   4  -9   9       42.92       47.45      9.13 o 
   5  -9   9        3.83       10.02      5.03 o 
   6  -9   9       33.19       31.15      7.36 o 
   7  -9   9        6.12        5.30     13.34 o 
  -7  -8   9        1.32       16.22      7.31 o 
  -6  -8   9        2.27       12.36      6.94 o 
  -5  -8   9       20.45       18.27      5.77 o 
  -4  -8   9      761.69      836.29     46.75 o 
  -3  -8   9       63.61       66.21      8.25 o 
  -2  -8   9       19.50       23.25      3.53 o 
  -1  -8   9      345.42      347.52     37.45 o 
   0  -8   9        0.01        1.01      2.78 o 
   1  -8   9        5.43        7.78      2.41 o 
   2  -8   9        2.50        4.68      1.66 o 
   3  -8   9       31.02       34.37      6.33 o 
   4  -8   9       54.78       48.16      7.90 o 
   5  -8   9        6.36       24.49      6.55 o 
   6  -8   9        0.64        5.57      5.48 o 
   7  -8   9        4.47        3.00      4.57 o 
   8  -8   9        0.51        0.74      4.92 o 
  -8  -7   9        0.61       -2.18      5.18 o 
  -7  -7   9        2.26       -4.83      4.83 o 
  -6  -7   9       29.72       23.19      5.81 o 
  -5  -7   9        0.04        2.09      3.77 o 
  -4  -7   9       97.07       95.73      9.69 o 
  -3  -7   9       14.71       11.88      2.80 o 
  -2  -7   9       72.58       81.80      5.56 o 
  -1  -7   9       27.65       41.46     13.48 o 
   0  -7   9      118.44      125.72      9.30 o 
   1  -7   9       12.43       11.69      3.96 o 
   2  -7   9       17.06       21.05      5.00 o 
   3  -7   9        3.39       -1.64      5.30 o 
   4  -7   9       35.28       33.56      7.07 o 
   5  -7   9        1.72       -0.53      3.33 o 
   6  -7   9       51.63       73.45     17.54 o 
   7  -7   9        2.71        0.38      6.94 o 
   8  -7   9        0.01        0.73      7.67 o 
  -8  -6   9        4.79        1.01      4.99 o 
  -7  -6   9        1.99        2.38      4.20 o 
  -6  -6   9       27.95       32.61      6.14 o 
  -5  -6   9      174.26      166.16     14.58 o 
  -4  -6   9      113.84      108.30      7.61 o 
  -3  -6   9       24.98       25.36      2.98 o 
  -2  -6   9       17.58       33.23     12.24 o 
  -1  -6   9       90.10       92.10      6.00 o 
   0  -6   9      140.88      146.91      7.35 o 
   1  -6   9        5.38        4.22      1.93 o 
   2  -6   9      114.88      117.49      6.76 o 
   3  -6   9        2.23        6.35      4.04 o 
   4  -6   9        0.06       -0.72      3.22 o 
   5  -6   9       13.46       23.58      9.50 o 
   6  -6   9      166.64      164.82     18.82 o 
   7  -6   9        1.15       12.80      6.03 o 
   8  -6   9        2.25        5.78      5.51 o 
  -8  -5   9        0.00       -0.37      4.65 o 
  -7  -5   9        1.19       -1.73      6.94 o 
  -6  -5   9       36.66       37.54      7.48 o 
  -5  -5   9      401.05      369.17     21.82 o 
  -4  -5   9      252.01      238.59     11.20 o 
  -3  -5   9      151.07      133.26      8.29 o 
  -2  -5   9      137.00      148.84      8.30 o 
  -1  -5   9       14.19        9.63      4.88 o 
   0  -5   9        0.46        2.57      2.67 o 
   1  -5   9       24.67       30.48      5.93 o 
   2  -5   9       54.78       53.49      3.65 o 
   3  -5   9       21.21       25.74      4.91 o 
   4  -5   9       53.05       50.06      7.59 o 
   5  -5   9       59.49       62.17     12.06 o 
   6  -5   9      153.49      145.25     13.78 o 
   7  -5   9        3.35        0.86      4.00 o 
   8  -5   9        0.39        2.19      4.77 o 
  -8  -4   9        2.15       -2.79      5.51 o 
  -7  -4   9        0.07        2.84      4.63 o 
  -6  -4   9       33.90       40.88      6.23 o 
  -5  -4   9        6.39        3.96      3.80 o 
  -4  -4   9      517.90      514.29     26.61 o 
  -3  -4   9        7.74       15.89      4.09 o 
  -2  -4   9      102.48       97.93      5.94 o 
  -1  -4   9        2.29        1.10      2.92 o 
   0  -4   9        5.87        2.46      3.08 o 
   1  -4   9       60.90       64.38      5.61 o 
   2  -4   9       71.20       74.45      7.86 o 
   3  -4   9       27.92       35.32      3.84 o 
   4  -4   9        7.73       18.64      5.68 o 
   5  -4   9        4.41       15.58      4.47 o 
   6  -4   9        6.84        6.85      6.39 o 
   7  -4   9        0.34       -0.38      7.86 o 
   8  -4   9        0.22        1.28      4.65 o 
  -8  -3   9        1.15        4.00      6.58 o 
  -7  -3   9        7.18        5.61      5.48 o 
  -6  -3   9       10.99        7.95      6.01 o 
  -5  -3   9       33.19       27.59      8.05 o 
  -4  -3   9      609.34      592.60     22.07 o 
  -3  -3   9      413.92      440.22     16.69 o 
  -2  -3   9        2.07        0.80      2.09 o 
  -1  -3   9      117.82      123.20      6.38 o 
   0  -3   9      223.89      227.04      9.31 o 
   1  -3   9      118.36      102.25     14.83 o 
   2  -3   9       21.68       19.44      3.29 o 
   3  -3   9       41.83       48.69      4.63 o 
   4  -3   9        6.32       11.10      8.04 o 
   5  -3   9       14.07       12.79      5.07 o 
   6  -3   9      104.12       94.81     12.27 o 
   7  -3   9       12.43       18.24     12.42 o 
   8  -3   9        0.50       -4.98      5.15 o 
  -8  -2   9       21.93       34.23      8.65 o 
  -7  -2   9        8.56       11.70      3.53 o 
  -6  -2   9       15.04       14.50      3.76 o 
  -5  -2   9        0.64        1.63      3.40 o 
  -4  -2   9       25.01       27.57      3.84 o 
  -3  -2   9        7.72        4.16      4.34 o 
  -2  -2   9       63.97       59.52      5.76 o 
  -1  -2   9        2.96       -0.01      2.15 o 
   0  -2   9        0.18       -0.62      2.44 o 
   1  -2   9       74.42       63.14      4.56 o 
   2  -2   9      649.44      726.95     31.32 o 
   3  -2   9       16.55       18.59      3.97 o 
   4  -2   9        0.33        0.94      2.97 o 
   5  -2   9      173.88      188.72     30.69 o 
   6  -2   9       34.48       38.34      9.36 o 
   7  -2   9        0.52        4.82      7.31 o 
   8  -2   9        0.56       -0.64      8.22 o 
  -8  -1   9        2.25        8.04      7.67 o 
  -7  -1   9        0.00       -0.89      2.63 o 
  -6  -1   9        6.02        5.56      3.11 o 
  -5  -1   9       14.99       12.03      2.77 o 
  -4  -1   9       23.35       19.96      4.19 o 
  -3  -1   9        7.20        9.26      4.19 o 
  -2  -1   9       18.83       24.79      3.06 o 
  -1  -1   9       29.32       27.61      2.90 o 
   0  -1   9        3.28        5.37      4.28 o 
   1  -1   9        7.18       10.29      2.92 o 
   2  -1   9        8.52       17.91      3.44 o 
   3  -1   9        3.51       17.23     13.52 o 
   4  -1   9      166.25      154.86      8.49 o 
   5  -1   9       84.49      104.91     10.87 o 
   6  -1   9        5.51        3.11     12.24 o 
   7  -1   9        4.43        2.86      4.77 o 
   8  -1   9        7.86       20.50     15.71 o 
  -8   0   9        8.12       11.33      6.21 o 
  -7   0   9        6.71        7.25      6.79 o 
  -6   0   9        3.89        5.26      5.37 o 
  -5   0   9        0.15        1.73      2.54 o 
  -4   0   9       69.78       59.84      4.98 o 
  -3   0   9       93.61       80.89      7.61 o 
  -2   0   9      406.90      387.49     14.34 o 
  -1   0   9      333.65      317.39     19.75 o 
   0   0   9      783.55      737.80     21.07 o 
   1   0   9      100.36      115.22      6.92 o 
   2   0   9      162.81      147.00      7.22 o 
   3   0   9       20.58       28.24      4.28 o 
   4   0   9        0.16       10.41      5.29 o 
   5   0   9        0.51        4.94      3.23 o 
   6   0   9        0.02        2.88      4.93 o 
   7   0   9        1.09       11.29      8.59 o 
   8   0   9        0.57       -0.73      9.87 o 
  -8   1   9        4.28        7.31      7.67 o 
  -7   1   9        2.11        6.78      4.63 o 
  -6   1   9        0.13        0.50      2.36 o 
  -5   1   9       39.10       34.55      3.50 o 
  -4   1   9       38.74       27.12      6.31 o 
  -3   1   9        8.13        9.97      9.50 o 
  -2   1   9      405.51      403.31     21.59 o 
  -1   1   9      161.67      160.20      7.46 o 
   0   1   9        0.25        2.08      1.40 o 
   1   1   9       92.76       86.40      4.52 o 
   2   1   9        2.66       -0.47      2.99 o 
   3   1   9        2.79        8.24      4.00 o 
   4   1   9      129.92      122.34      7.73 o 
   5   1   9       11.07       12.45      3.96 o 
   6   1   9        5.51       12.63      5.41 o 
   7   1   9        2.72        1.27      6.39 o 
  -8   2   9        8.87        5.57      5.41 o 
  -7   2   9        5.45       10.16      5.20 o 
  -6   2   9        2.98        6.81      4.12 o 
  -5   2   9       27.09       27.22      6.29 o 
  -4   2   9       82.40       89.73     12.97 o 
  -3   2   9       10.54        9.66      4.12 o 
  -2   2   9       24.58       24.62      5.95 o 
  -1   2   9        3.66        5.14      3.77 o 
   0   2   9       42.46       39.43      2.33 o 
   1   2   9        0.11        2.43      6.03 o 
   2   2   9       62.79       70.58      5.46 o 
   3   2   9       10.66       14.17      3.46 o 
   4   2   9        7.79        7.56      3.03 o 
   5   2   9        0.18       -2.88      2.88 o 
   6   2   9        1.19        5.85      7.31 o 
   7   2   9        5.03        8.95      5.53 o 
  -8   3   9        3.45        0.89      4.09 o 
  -7   3   9        7.66        6.16      5.41 o 
  -6   3   9        9.23       11.94      5.95 o 
  -5   3   9       13.08       22.10      6.29 o 
  -4   3   9        2.77        6.43      4.86 o 
  -3   3   9       23.74       30.81      7.31 o 
  -2   3   9       41.18       44.24      6.32 o 
  -1   3   9       23.06       20.66      4.80 o 
   0   3   9       54.90       63.92      8.06 o 
   1   3   9        6.71       11.72      5.35 o 
   2   3   9       35.86       38.21      4.64 o 
   3   3   9      110.21      134.68      8.86 o 
   4   3   9      173.01      171.76     16.44 o 
   5   3   9       58.39       68.30      7.05 o 
   6   3   9        0.43       -0.57      3.83 o 
  -8   4   9        0.00        5.48      8.40 o 
  -7   4   9        1.46        2.67      5.34 o 
  -6   4   9        0.77        5.16     10.05 o 
  -5   4   9        8.08       16.40      6.89 o 
  -4   4   9        3.29       12.62      4.92 o 
  -3   4   9       10.83       13.92      9.68 o 
  -2   4   9       51.82       61.80     10.60 o 
  -1   4   9       32.26       33.96      6.67 o 
   0   4   9      218.54      210.73     15.01 o 
   1   4   9        0.49        9.85     12.79 o 
   2   4   9       20.91       15.76      3.18 o 
   3   4   9       12.30       10.96      4.91 o 
   4   4   9       56.85       58.81      6.26 o 
   5   4   9        1.57        2.40      3.26 o 
   6   4   9       29.08       49.12      7.80 o 
   7   4   9        0.89       16.81     10.60 o 
  -7   5   9        0.31        1.25      4.30 o 
  -6   5   9       32.84       16.95      6.53 o 
  -5   5   9        4.38        5.54      5.88 o 
  -4   5   9       21.37       26.18      7.02 o 
  -3   5   9       38.18       41.97      8.85 o 
  -2   5   9       50.26       56.38      9.81 o 
  -1   5   9        6.43       11.51      4.70 o 
   0   5   9      198.14      180.34     14.11 o 
   1   5   9       65.03       51.28      6.95 o 
   2   5   9       26.24       32.24      4.08 o 
   3   5   9        0.96        6.15      7.13 o 
   4   5   9        4.96        5.82      3.57 o 
   5   5   9        4.37        3.77      5.00 o 
   6   5   9        1.46        0.60      4.68 o 
  -7   6   9        1.69       -0.03      4.75 o 
  -6   6   9       45.01       53.60     12.42 o 
  -5   6   9        9.81       12.07      6.58 o 
  -4   6   9        6.77       24.90      6.39 o 
  -3   6   9       87.62       97.06     13.70 o 
  -2   6   9      271.42      286.72     21.90 o 
  -1   6   9        9.17        4.38      4.53 o 
   0   6   9       47.81       61.44     10.05 o 
   1   6   9        9.35       17.43      5.94 o 
   2   6   9       13.20       14.86      5.74 o 
   3   6   9        8.72       15.96      3.60 o 
   4   6   9       79.59       80.82      8.32 o 
   5   6   9        0.74       -2.05      3.49 o 
   6   6   9        1.05        6.31      5.55 o 
  -7   7   9        1.60       -6.10      6.10 o 
  -6   7   9        1.02       -3.97      5.59 o 
  -5   7   9        0.00       -5.68      5.68 o 
  -4   7   9        3.89       -2.48      5.30 o 
  -3   7   9       74.49       84.75     11.23 o 
  -2   7   9      127.53      142.39     13.69 o 
  -1   7   9        0.10       -0.30      3.58 o 
   0   7   9       28.55       26.39      6.75 o 
   1   7   9       29.63       20.86      6.67 o 
   2   7   9        0.31        4.95      4.20 o 
   3   7   9       21.55       15.51      4.96 o 
   4   7   9        1.99        2.44      3.30 o 
   5   7   9        0.02        0.13      3.30 o 
   6   7   9        5.86       -3.08      5.67 o 
  -6   8   9        0.84        0.99      7.67 o 
  -5   8   9        4.30        3.68     12.06 o 
  -4   8   9        5.56        4.81      5.51 o 
  -3   8   9       26.40       18.89      7.19 o 
  -2   8   9      144.10      158.21     18.38 o 
  -1   8   9        0.71        8.74      6.39 o 
   0   8   9       74.09       77.43     13.52 o 
   1   8   9        1.34       -0.64      4.14 o 
   2   8   9       33.16       38.68      8.13 o 
   3   8   9        3.27        5.05      4.75 o 
   4   8   9        7.95       14.63      6.06 o 
   5   8   9        5.17       -9.87      9.87 o 
  -6   9   9        2.72       -1.87      4.92 o 
  -5   9   9        1.63        2.69      7.49 o 
  -4   9   9        0.05       -6.45      6.58 o 
  -3   9   9       56.71       66.04     11.38 o 
  -2   9   9       82.87       80.12     11.22 o 
  -1   9   9       88.95       89.55     12.80 o 
   0   9   9        0.47       -2.74      6.58 o 
   1   9   9       29.50       23.07      8.11 o 
   2   9   9       13.91       25.92      6.93 o 
   3   9   9        2.64        3.46      4.73 o 
   4   9   9        0.30       14.25      9.87 o 
   5   9   9        0.39        6.58     12.06 o 
  -5  10   9        0.02       -3.39      6.48 o 
  -4  10   9        1.45       11.69     11.88 o 
  -3  10   9      178.05      159.25     19.61 o 
  -2  10   9        6.77       19.84     11.14 o 
  -1  10   9       26.53       29.53     22.11 o 
   0  10   9        7.23       -1.14      4.20 o 
   1  10   9       11.46        7.19      5.71 o 
   2  10   9        5.68       10.73     14.25 o 
   3  10   9        0.01        4.50      4.42 o 
   4  10   9        0.06       16.44     12.79 o 
  -4  11   9        3.81        0.62      5.26 o 
  -3  11   9       22.37       34.87     11.36 o 
  -2  11   9       22.63       20.18      8.40 o 
  -1  11   9       34.94       29.27      9.57 o 
   0  11   9        0.92        2.18      5.41 o 
   1  11   9        5.36       28.77     12.42 o 
   2  11   9        0.39       -3.50      5.66 o 
   3  11   9        3.46       -3.65      8.40 o 
  -3  12   9        0.79       -3.24      6.21 o 
  -2  12   9       52.60       37.70     10.91 o 
  -1  12   9        7.60       16.52     20.46 o 
   0  12   9        5.35        5.12      5.49 o 
   1  12   9        0.02        4.41      5.77 o 
   2  12   9        3.94        8.04     10.23 o 
   0 -18  10        0.46       41.65     21.19 o 
  -2 -17  10        0.21       15.96     14.07 o 
  -1 -17  10        4.91       14.80      7.08 o 
   0 -17  10        0.34       15.35     12.79 o 
   1 -17  10        0.00       12.42     14.25 o 
   2 -17  10        1.30       -1.83     11.69 o 
   3 -17  10        0.11        9.79      7.63 o 
  -3 -16  10       39.80       37.92      9.82 o 
  -2 -16  10       18.42        9.50     12.97 o 
  -1 -16  10        0.19       11.95      7.02 o 
   0 -16  10        5.42        1.58      4.53 o 
   1 -16  10       27.78       44.94     22.65 o 
   2 -16  10        1.08       -0.52      4.28 o 
   3 -16  10        1.36       10.99      9.87 o 
   4 -16  10        0.49        2.33      5.85 o 
  -4 -15  10        0.59       -0.15      4.63 o 
  -3 -15  10       25.71       29.72     10.33 o 
  -2 -15  10        1.53       -6.96      6.96 o 
  -1 -15  10        0.20       -5.71      5.71 o 
   0 -15  10        1.00       -3.17      5.48 o 
   1 -15  10        5.65        8.55      3.88 o 
   2 -15  10       11.13        1.40      4.80 o 
   3 -15  10        0.49        1.77      4.75 o 
   4 -15  10        8.92        4.81      9.87 o 
   5 -15  10        0.17        1.55      6.03 o 
  -5 -14  10        4.37        7.31      9.87 o 
  -4 -14  10        1.08        2.19      6.94 o 
  -3 -14  10       42.04       34.88      7.84 o 
  -2 -14  10        0.04        2.08      5.53 o 
  -1 -14  10        0.14        0.43     10.41 o 
   0 -14  10       16.98       28.62      7.13 o 
   1 -14  10        4.02        5.97      3.33 o 
   2 -14  10       17.46        7.02     10.78 o 
   3 -14  10        5.24        8.04      5.77 o 
   4 -14  10        7.17        8.35      5.25 o 
   5 -14  10        0.07        4.34      5.61 o 
  -5 -13  10        6.35        8.22      5.88 o 
  -4 -13  10       39.15       32.04      7.81 o 
  -3 -13  10       53.20       53.27      9.63 o 
  -2 -13  10       52.69       59.77      8.85 o 
  -1 -13  10       12.94       12.95      5.26 o 
   0 -13  10        0.08       -1.95      2.35 o 
   1 -13  10       10.53       15.00      3.26 o 
   2 -13  10        0.52        0.39      4.12 o 
   3 -13  10        9.03        6.41      5.71 o 
   4 -13  10       27.81       23.74      8.40 o 
   5 -13  10        0.31       -2.14      4.99 o 
   6 -13  10        0.48       -0.81      4.77 o 
  -6 -12  10        2.02       -3.03      6.14 o 
  -5 -12  10        0.69       -3.14      5.41 o 
  -4 -12  10        0.02        9.80      6.94 o 
  -3 -12  10       70.88       67.09      9.30 o 
  -2 -12  10       23.97       22.77      5.81 o 
  -1 -12  10       11.86        8.87      4.76 o 
   0 -12  10       74.68       63.18      6.08 o 
   1 -12  10       11.04       14.23      5.34 o 
   2 -12  10        1.68       -2.39      4.93 o 
   3 -12  10        1.82        0.74      4.47 o 
   4 -12  10        0.97        0.92      5.48 o 
   5 -12  10        5.52       21.64     10.05 o 
   6 -12  10        1.33        4.38      7.67 o 
  -6 -11  10        0.31        3.81      5.26 o 
  -5 -11  10        0.04       12.64     12.24 o 
  -4 -11  10       14.69       11.86      5.77 o 
  -3 -11  10        6.06        3.38      7.86 o 
  -2 -11  10        3.78        4.82      6.03 o 
  -1 -11  10       20.46       19.93      4.53 o 
   0 -11  10        9.71        4.59      6.32 o 
   1 -11  10        8.97        4.43      3.09 o 
   2 -11  10        2.56       -2.09      4.59 o 
   3 -11  10        9.78       14.86      5.68 o 
   4 -11  10        4.95       13.88     15.35 o 
   5 -11  10        5.48       32.89     10.60 o 
   6 -11  10        0.06        0.39      4.00 o 
   7 -11  10        5.16       10.77     14.25 o 
  -7 -10  10        0.23       -6.20      6.20 o 
  -6 -10  10        0.20       -4.38      4.52 o 
  -5 -10  10       88.56       94.84     12.62 o 
  -4 -10  10      189.55      204.65     20.07 o 
  -3 -10  10       36.25       55.09      9.87 o 
  -2 -10  10        1.02       -1.06      2.16 o 
  -1 -10  10       83.69       83.12     20.11 o 
   0 -10  10        8.36       14.88      3.85 o 
   1 -10  10       10.97       15.52      4.96 o 
   2 -10  10       10.72       15.54      7.67 o 
   3 -10  10       59.24       62.53      9.15 o 
   4 -10  10       12.39       12.82      5.55 o 
   5 -10  10        4.74        3.71      4.99 o 
   6 -10  10        3.84        2.19     10.23 o 
   7 -10  10       53.91       67.12     17.72 o 
  -7  -9  10        2.46        8.87      6.33 o 
  -6  -9  10        0.96        1.46      6.94 o 
  -5  -9  10        2.48        6.94      5.68 o 
  -4  -9  10      339.37      369.96     26.89 o 
  -3  -9  10       49.79       61.36     16.44 o 
  -2  -9  10       44.19       54.51      5.27 o 
  -1  -9  10       10.08       14.98      5.56 o 
   0  -9  10       17.22       16.21      6.34 o 
   1  -9  10        6.82        7.97      6.70 o 
   2  -9  10        0.43        1.87      5.24 o 
   3  -9  10       47.75       33.06      7.07 o 
   4  -9  10        9.79       11.34      5.67 o 
   5  -9  10        2.44       -0.37      5.48 o 
   6  -9  10        3.97        3.29      5.17 o 
   7  -9  10       27.59       25.28      7.20 o 
  -7  -8  10        2.01       -5.15      5.61 o 
  -6  -8  10        4.97       -2.53      3.85 o 
  -5  -8  10        1.20        5.85      4.46 o 
  -4  -8  10      263.79      279.17     19.30 o 
  -3  -8  10       87.62       67.07      9.25 o 
  -2  -8  10        8.39        9.41      4.67 o 
  -1  -8  10       33.95       33.46      4.60 o 
   0  -8  10        1.48        3.84      5.13 o 
   1  -8  10        2.18        2.26      2.38 o 
   2  -8  10        0.45        1.51      1.65 o 
   3  -8  10        0.40       -3.12      4.75 o 
   4  -8  10        1.38        0.66      3.48 o 
   5  -8  10        0.18        1.51      3.85 o 
   6  -8  10        0.18        3.14      5.48 o 
   7  -8  10        0.04        6.44      5.00 o 
  -7  -7  10        7.86        1.92      4.46 o 
  -6  -7  10        3.41       -0.94      7.31 o 
  -5  -7  10        1.59        0.55      7.49 o 
  -4  -7  10       98.05       97.52     10.72 o 
  -3  -7  10       86.67       74.06      4.89 o 
  -2  -7  10      235.62      242.44     16.33 o 
  -1  -7  10       83.13       87.52      5.95 o 
   0  -7  10        4.03        2.40      2.53 o 
   1  -7  10      117.75      132.94      7.53 o 
   2  -7  10        0.30        0.50      1.31 o 
   3  -7  10        8.65       17.51      6.07 o 
   4  -7  10        0.31       -6.58      6.94 o 
   5  -7  10        0.44       -2.56      7.31 o 
   6  -7  10        2.10        8.16      6.03 o 
   7  -7  10        7.77        5.64     15.89 o 
  -8  -6  10       33.94       45.31     10.96 o 
  -7  -6  10        0.22       30.69     12.06 o 
  -6  -6  10       21.59       20.26      6.23 o 
  -5  -6  10        0.34        0.00      3.48 o 
  -4  -6  10      216.11      202.69      9.70 o 
  -3  -6  10       28.78       33.22      4.00 o 
  -2  -6  10       44.45       55.45      4.79 o 
  -1  -6  10        1.95        0.31      2.66 o 
   0  -6  10        4.70        6.39      3.10 o 
   1  -6  10        7.71       11.71      2.81 o 
   2  -6  10        4.70        4.79      1.96 o 
   3  -6  10       86.76       95.46     10.61 o 
   4  -6  10       25.50       24.50      5.66 o 
   5  -6  10        0.56        3.80      4.00 o 
   6  -6  10       13.87        7.61      5.07 o 
   7  -6  10        9.51        5.21      4.63 o 
   8  -6  10        0.01       -2.98      8.95 o 
  -8  -5  10        0.85        5.08      5.93 o 
  -7  -5  10        8.15       17.25      8.22 o 
  -6  -5  10        2.43        7.67      4.65 o 
  -5  -5  10       32.51       31.05      6.29 o 
  -4  -5  10      122.89      140.94      8.16 o 
  -3  -5  10        8.56        8.04      6.21 o 
  -2  -5  10       19.85       22.96      3.54 o 
  -1  -5  10      318.33      368.59     15.96 o 
   0  -5  10        2.24        2.02      2.02 o 
   1  -5  10        7.54        8.43      4.20 o 
   2  -5  10       42.66       38.30      6.65 o 
   3  -5  10       21.72       27.46      5.94 o 
   4  -5  10        0.09        2.19      4.00 o 
   5  -5  10       21.22       27.62      6.20 o 
   6  -5  10        2.25        2.09      3.92 o 
   7  -5  10        0.01       -2.10      4.46 o 
   8  -5  10        1.73        6.84      6.40 o 
  -8  -4  10       39.31       32.58     10.78 o 
  -7  -4  10        1.02        6.78      5.51 o 
  -6  -4  10        2.90        7.43      4.65 o 
  -5  -4  10       46.32       37.39      9.10 o 
  -4  -4  10       72.84       66.62      6.95 o 
  -3  -4  10       54.26       51.45      4.95 o 
  -2  -4  10       41.57       44.69      5.03 o 
  -1  -4  10      399.73      386.55     15.42 o 
   0  -4  10      446.91      453.05     17.25 o 
   1  -4  10      434.85      454.96     36.17 o 
   2  -4  10      226.54      210.53      9.66 o 
   3  -4  10        4.63        3.25      2.34 o 
   4  -4  10        1.76        3.87      8.04 o 
   5  -4  10        5.71        5.41      3.85 o 
   6  -4  10        4.09        1.54      4.57 o 
   7  -4  10        0.23        7.63      5.88 o 
   8  -4  10        4.66       12.54      8.39 o 
  -8  -3  10        1.42        1.10      6.94 o 
  -7  -3  10        8.59       12.59     11.51 o 
  -6  -3  10        2.67        3.27      2.67 o 
  -5  -3  10       25.42       32.21      4.19 o 
  -4  -3  10       72.67       71.61      5.50 o 
  -3  -3  10        0.53        1.58      2.47 o 
  -2  -3  10      120.62      138.79      8.27 o 
  -1  -3  10       87.88       57.43     34.35 o 
   0  -3  10      291.71      287.07     11.84 o 
   1  -3  10       50.22       48.31      4.34 o 
   2  -3  10       34.96       47.36      6.77 o 
   3  -3  10       35.65       30.39      3.83 o 
   4  -3  10       13.53       18.92      5.71 o 
   5  -3  10       40.42       52.54      9.04 o 
   6  -3  10       25.92       35.33      8.38 o 
   7  -3  10        2.34        9.22      6.29 o 
   8  -3  10        0.07        2.30      6.23 o 
  -8  -2  10       51.69       46.77     12.42 o 
  -7  -2  10        0.04        2.20      4.00 o 
  -6  -2  10        0.20       -0.06      2.44 o 
  -5  -2  10       92.56       86.23      6.55 o 
  -4  -2  10      151.28      138.39      8.15 o 
  -3  -2  10      150.68      159.25      8.43 o 
  -2  -2  10        3.55       14.62      5.85 o 
  -1  -2  10       86.81       93.32      7.89 o 
   0  -2  10        0.99        2.52      2.28 o 
   1  -2  10       68.91       66.91      4.97 o 
   2  -2  10       25.73       33.23      5.00 o 
   3  -2  10        7.01       10.72      3.73 o 
   4  -2  10       30.63       30.63      7.48 o 
   5  -2  10        4.81       -3.51      3.51 o 
   6  -2  10       12.16       15.17     13.52 o 
   7  -2  10        0.29       -1.80      6.03 o 
   8  -2  10        0.15       -0.60      9.68 o 
  -8  -1  10        4.20       18.64     12.06 o 
  -7  -1  10        7.17        6.63      9.32 o 
  -6  -1  10       86.45       73.73      9.75 o 
  -5  -1  10        1.55       -1.46      2.33 o 
  -4  -1  10       15.99       17.33      3.49 o 
  -3  -1  10        0.05        1.30      1.79 o 
  -2  -1  10      338.90      318.17     12.08 o 
  -1  -1  10      186.75      184.34      7.67 o 
   0  -1  10        1.12        1.83      6.58 o 
   1  -1  10      148.23      135.00      7.31 o 
   2  -1  10        0.23       11.02      3.32 o 
   3  -1  10        0.69        2.96      3.37 o 
   4  -1  10        8.33       16.69      3.58 o 
   5  -1  10       20.83       20.98      6.03 o 
   6  -1  10       45.39       56.59      9.36 o 
   7  -1  10        0.00       -6.03      6.03 o 
  -8   0  10        7.44        4.38      7.31 o 
  -7   0  10        2.18       -4.53      4.53 o 
  -6   0  10       15.26       16.43     13.88 o 
  -5   0  10        6.21       -0.28      2.52 o 
  -4   0  10        5.55        8.20      5.72 o 
  -3   0  10       50.15       49.49      3.85 o 
  -2   0  10        0.93       -1.31      1.31 o 
  -1   0  10      220.94      196.30     12.34 o 
   0   0  10       80.34       84.84      4.53 o 
   1   0  10        1.81        1.48      2.23 o 
   2   0  10        7.71        9.08      4.23 o 
   3   0  10        1.64       11.60      7.77 o 
   4   0  10        9.30       17.63      3.74 o 
   5   0  10       55.38       48.02      7.48 o 
   6   0  10        0.00        3.82      5.85 o 
   7   0  10       14.65        8.25      6.58 o 
  -8   1  10        0.79        0.37      6.21 o 
  -7   1  10        0.07        3.15      4.09 o 
  -6   1  10        7.45        5.40      5.35 o 
  -5   1  10       19.06       18.33      5.31 o 
  -4   1  10       14.14       24.03      5.68 o 
  -3   1  10       52.18       50.13      7.59 o 
  -2   1  10       22.38       16.75      4.65 o 
  -1   1  10       54.74       57.05      7.23 o 
   0   1  10       46.09       43.02      4.50 o 
   1   1  10      107.47      112.00      6.10 o 
   2   1  10      202.32      190.78     10.13 o 
   3   1  10        6.56       13.29      3.91 o 
   4   1  10       16.25       18.68      4.11 o 
   5   1  10        0.94       -3.02      3.02 o 
   6   1  10        3.46        5.14      4.26 o 
   7   1  10        0.00        1.50      4.89 o 
  -8   2  10       20.67       25.21     12.42 o 
  -7   2  10        1.04        0.42      4.38 o 
  -6   2  10        9.73        9.69      5.93 o 
  -5   2  10      226.62      212.10     20.64 o 
  -4   2  10       46.05       54.22      9.30 o 
  -3   2  10        1.84       12.67      5.25 o 
  -2   2  10       14.49        7.51      5.00 o 
  -1   2  10      332.94      317.51     20.67 o 
   0   2  10        0.46        3.22      3.37 o 
   1   2  10      104.09      107.25      6.01 o 
   2   2  10        1.47        9.42      3.47 o 
   3   2  10        6.49        8.90      3.93 o 
   4   2  10       64.06       61.25      6.55 o 
   5   2  10       67.12       87.69      7.53 o 
   6   2  10        7.21       19.60     10.41 o 
   7   2  10        0.89       -2.14      4.99 o 
  -7   3  10       16.78       10.09      6.14 o 
  -6   3  10        0.03       -2.74      4.92 o 
  -5   3  10        4.16       13.73      5.88 o 
  -4   3  10        2.76        1.67      4.93 o 
  -3   3  10       20.68       19.87      5.92 o 
  -2   3  10       60.27       74.90     12.06 o 
  -1   3  10      109.48       95.16      9.80 o 
   0   3  10       52.42       50.39      7.16 o 
   1   3  10        4.37       10.29      5.93 o 
   2   3  10       79.01       75.93      6.11 o 
   3   3  10       17.32       13.41      8.85 o 
   4   3  10        2.73        5.70      3.29 o 
   5   3  10        1.75       -1.65      3.66 o 
   6   3  10        0.33       -3.31      4.89 o 
   7   3  10        7.55       16.44      9.50 o 
  -7   4  10        0.06       -3.17      6.58 o 
  -6   4  10        2.19        2.93      5.61 o 
  -5   4  10        0.07       -2.07      5.07 o 
  -4   4  10       24.27       27.82      7.36 o 
  -3   4  10        1.29       -0.29      4.20 o 
  -2   4  10       20.59       14.62      6.94 o 
  -1   4  10      343.61      346.56     23.25 o 
   0   4  10      126.33      135.38     12.54 o 
   1   4  10      127.62      123.96     12.38 o 
   2   4  10        3.94        2.93      5.43 o 
   3   4  10       52.60       63.83      9.45 o 
   4   4  10        0.56        5.22      3.54 o 
   5   4  10       13.39       12.46      4.90 o 
   6   4  10        0.06        7.57      6.03 o 
  -7   5  10        2.61        2.83      7.67 o 
  -6   5  10        1.05        0.13      4.21 o 
  -5   5  10        0.95        2.91      6.39 o 
  -4   5  10       13.27       21.63     11.14 o 
  -3   5  10      121.81      145.20     15.86 o 
  -2   5  10       14.78       24.58      9.50 o 
  -1   5  10      297.09      258.11     21.15 o 
   0   5  10       37.58       40.07      7.14 o 
   1   5  10        0.31        0.84      8.40 o 
   2   5  10       71.83       60.45     16.93 o 
   3   5  10       44.50       55.07      8.74 o 
   4   5  10        0.01       -3.82      4.63 o 
   5   5  10        2.23        6.86      4.54 o 
   6   5  10        0.53       -5.12      6.21 o 
  -7   6  10        0.02       17.00     11.33 o 
  -6   6  10        7.65        8.90      7.70 o 
  -5   6  10       49.02       43.77      9.10 o 
  -4   6  10        7.57       13.71      8.59 o 
  -3   6  10      158.56      140.81     15.50 o 
  -2   6  10      153.08      150.68     33.43 o 
  -1   6  10        3.02        8.18     10.78 o 
   0   6  10       37.72       38.57      7.14 o 
   1   6  10        1.50       -2.41      4.26 o 
   2   6  10        0.34       -1.03      4.57 o 
   3   6  10       25.49       14.88      9.41 o 
   4   6  10        3.95        5.00      4.08 o 
   5   6  10        7.85       13.79      5.29 o 
  -6   7  10        0.06       -1.92      5.95 o 
  -5   7  10        4.69        4.80      6.07 o 
  -4   7  10        1.30        4.15      6.02 o 
  -3   7  10        6.48       20.14      9.68 o 
  -2   7  10        3.88       17.25      7.86 o 
  -1   7  10      236.36      299.00     25.28 o 
   0   7  10       29.18       33.80      8.63 o 
   1   7  10       10.42        9.64      5.68 o 
   2   7  10        5.58        4.04      8.95 o 
   3   7  10        5.36       -2.82      4.38 o 
   4   7  10        0.51       -1.04      4.73 o 
   5   7  10        1.55        2.09      4.92 o 
  -6   8  10        0.88        1.99     11.69 o 
  -5   8  10        0.12        6.85      6.14 o 
  -4   8  10        5.15        5.16      8.95 o 
  -3   8  10        6.87       10.82      5.81 o 
  -2   8  10       65.42       63.40     11.32 o 
  -1   8  10      201.31      206.57     21.66 o 
   0   8  10        3.53       18.27      6.69 o 
   1   8  10        3.69        5.85      8.04 o 
   2   8  10        9.49        4.65      4.92 o 
   3   8  10        0.72       -3.41      4.25 o 
   4   8  10        0.00        0.67      4.65 o 
   5   8  10        2.43        0.00      7.67 o 
  -5   9  10        4.06       -1.28      5.94 o 
  -4   9  10       10.20       20.27     16.63 o 
  -3   9  10       35.67       30.73     14.62 o 
  -2   9  10        5.87        7.24      6.10 o 
  -1   9  10       59.53       59.94     11.29 o 
   0   9  10       37.69       46.16      8.96 o 
   1   9  10        0.01       -1.54      4.30 o 
   2   9  10        1.38        2.10      4.73 o 
   3   9  10        0.14       -5.97      5.97 o 
   4   9  10        3.17       -1.46      8.04 o 
  -4  10  10       18.33       28.83      9.30 o 
  -3  10  10       30.11       28.57      9.88 o 
  -2  10  10        5.33       13.03     13.15 o 
  -1  10  10        3.28        0.05      5.09 o 
   0  10  10        2.71       -1.40      6.18 o 
   1  10  10        9.50        0.20      4.65 o 
   2  10  10        1.75       -0.92      5.34 o 
   3  10  10        2.03        6.43      7.49 o 
  -3  11  10        0.82        3.29     12.06 o 
  -2  11  10       35.58       59.90     13.26 o 
  -1  11  10        3.26       18.05     15.35 o 
   0  11  10       12.29       11.16      6.91 o 
   1  11  10        0.18       -0.74      4.63 o 
   2  11  10        1.13        5.48      7.67 o 
  -1  12  10        4.76       -2.19      7.67 o 
   0  12  10        0.35       -5.33      5.74 o 
  -2 -17  11       25.83       30.07     26.13 o 
  -1 -17  11        4.32       12.01      7.33 o 
   0 -17  11        0.01        1.83      9.87 o 
   1 -17  11        0.13        6.21     12.79 o 
   2 -17  11        1.11        2.56     12.42 o 
  -3 -16  11       11.32       12.48      8.45 o 
  -2 -16  11        0.01       -0.38      4.87 o 
  -1 -16  11        5.53        3.89      5.77 o 
   0 -16  11       10.52        0.94     10.41 o 
   1 -16  11        3.89       -1.83      9.87 o 
   2 -16  11        3.62        9.56     10.78 o 
   3 -16  11        0.13       -3.79      5.81 o 
   4 -16  11        2.78       -5.48      9.13 o 
  -4 -15  11        1.69       -5.85      5.87 o 
  -3 -15  11        5.86       13.78      8.59 o 
  -2 -15  11        0.56       19.69     16.63 o 
  -1 -15  11        0.08        2.56      5.85 o 
   0 -15  11        1.00       -5.00      7.13 o 
   1 -15  11       10.39        9.45     14.62 o 
   2 -15  11        0.06        6.48      6.25 o 
   3 -15  11        0.31       -3.20      5.85 o 
   4 -15  11        0.53        0.09      5.48 o 
  -5 -14  11        0.28        2.76      5.61 o 
  -4 -14  11       38.89       44.38     10.12 o 
  -3 -14  11       39.64       37.19     11.33 o 
  -2 -14  11       25.82       40.97      9.32 o 
  -1 -14  11        1.34       -2.63      6.03 o 
   0 -14  11       19.61       11.72      8.35 o 
   1 -14  11       15.02        9.57      3.64 o 
   2 -14  11        0.35        4.38      5.64 o 
   3 -14  11        0.14       -1.28      4.65 o 
   4 -14  11        0.81       -1.39      5.03 o 
   5 -14  11        2.09        0.81      5.35 o 
  -5 -13  11        2.41        3.51      5.47 o 
  -4 -13  11        0.60        1.64      5.17 o 
  -3 -13  11       84.38       75.75     12.25 o 
  -2 -13  11        0.39        8.27      9.87 o 
  -1 -13  11        1.53        9.75      5.69 o 
   0 -13  11        2.94        1.54      3.20 o 
   1 -13  11        4.49       -0.11      2.09 o 
   2 -13  11        3.46        5.40      5.07 o 
   3 -13  11        0.15       -4.70      5.77 o 
   4 -13  11        3.11       13.25     10.60 o 
   5 -13  11        2.28        5.54      5.97 o 
   6 -13  11        0.71        0.73      8.40 o 
  -6 -12  11        4.04        9.32      7.23 o 
  -5 -12  11        1.61        0.80      4.30 o 
  -4 -12  11       13.24        8.28     12.06 o 
  -3 -12  11      239.27      258.50     24.12 o 
  -2 -12  11       12.14       22.67      9.50 o 
  -1 -12  11        0.01       -2.45      3.02 o 
   0 -12  11       20.76       25.59      6.03 o 
   1 -12  11        5.18        4.67      2.82 o 
   2 -12  11        0.24       -0.52      6.21 o 
   3 -12  11        0.28        3.00      6.03 o 
   4 -12  11        6.24       29.93      7.62 o 
   5 -12  11        0.25        0.68      4.38 o 
   6 -12  11        1.28        0.54      5.85 o 
  -6 -11  11        0.12        2.53      6.21 o 
  -5 -11  11        3.01       -1.50      5.71 o 
  -4 -11  11        0.00        1.53      4.26 o 
  -3 -11  11       64.55       51.66      9.55 o 
  -2 -11  11        8.76       12.44      5.74 o 
  -1 -11  11       18.00       26.51      4.15 o 
   0 -11  11       12.13       20.76      3.82 o 
   1 -11  11        4.62       10.07      5.13 o 
   2 -11  11       19.69       27.66      6.58 o 
   3 -11  11        5.56        9.56      5.67 o 
   4 -11  11        0.31       -1.61      5.85 o 
   5 -11  11        0.24        1.05      4.57 o 
   6 -11  11        0.62       10.60     10.23 o 
  -6 -10  11       10.23        6.82      5.77 o 
  -5 -10  11        0.54        0.10      3.69 o 
  -4 -10  11        9.53       19.61     19.00 o 
  -3 -10  11      129.73      130.57     12.85 o 
  -2 -10  11        0.95        3.29      5.48 o 
  -1 -10  11       15.22       24.20      4.87 o 
   0 -10  11        4.37       -0.11      3.59 o 
   1 -10  11        1.50        4.60      4.96 o 
   2 -10  11        1.08       -0.44      4.12 o 
   3 -10  11        3.59       10.41      5.07 o 
   4 -10  11        2.41        1.59      5.12 o 
   5 -10  11        0.38       -0.90      4.63 o 
   6 -10  11        1.41        7.19      5.87 o 
   7 -10  11        2.31        2.40      5.88 o 
  -7  -9  11        0.00       -2.48      8.77 o 
  -6  -9  11        0.61       13.24     13.15 o 
  -5  -9  11        0.72        4.61      4.30 o 
  -4  -9  11        1.42        2.56      5.12 o 
  -3  -9  11       81.23       95.38     10.54 o 
  -2  -9  11        0.07        0.77      2.30 o 
  -1  -9  11       42.82       37.79      4.87 o 
   0  -9  11       99.08      102.22     14.40 o 
   1  -9  11       15.06       18.22      5.07 o 
   2  -9  11        5.04        7.31      4.91 o 
   3  -9  11        5.57        7.70      4.83 o 
   4  -9  11        2.80        3.78      5.48 o 
   5  -9  11        0.07        4.20      5.17 o 
   6  -9  11        6.52       12.32      5.97 o 
   7  -9  11        5.80       -1.62      5.26 o 
  -7  -8  11       27.19       36.23     26.13 o 
  -6  -8  11        0.00        3.08      4.00 o 
  -5  -8  11        9.08       10.62      5.15 o 
  -4  -8  11       91.96       76.81      9.29 o 
  -3  -8  11       17.23       18.39      4.71 o 
  -2  -8  11        2.15        6.96      4.30 o 
  -1  -8  11        8.65        7.78      3.68 o 
   0  -8  11       41.92       52.56      6.00 o 
   1  -8  11      128.52      136.48      8.89 o 
   2  -8  11       23.32       27.88      5.92 o 
   3  -8  11       72.87       70.33      9.26 o 
   4  -8  11        1.18       -0.47      3.22 o 
   5  -8  11        1.08       -3.65      4.13 o 
   6  -8  11        0.38       18.06     15.71 o 
   7  -8  11        5.98        2.13      5.35 o 
  -7  -7  11        0.84        8.43      6.96 o 
  -6  -7  11        2.33       16.36      5.55 o 
  -5  -7  11        0.64        9.62      8.77 o 
  -4  -7  11       76.36       83.72     10.14 o 
  -3  -7  11      278.16      273.49     12.49 o 
  -2  -7  11        0.41       -0.28      2.69 o 
  -1  -7  11       25.66       28.76      6.78 o 
   0  -7  11       26.13       28.98      4.77 o 
   1  -7  11       66.11       67.90      5.81 o 
   2  -7  11       61.52       50.93      8.75 o 
   3  -7  11        0.02       -4.00      4.00 o 
   4  -7  11       12.79       12.57      5.25 o 
   5  -7  11        1.17        2.65      4.77 o 
   6  -7  11        0.21        2.38      4.65 o 
   7  -7  11        4.44        5.87      5.34 o 
  -7  -6  11       88.12      102.83     13.06 o 
  -6  -6  11        0.31       -0.91      3.62 o 
  -5  -6  11       37.56       35.52      6.18 o 
  -4  -6  11       80.69       78.86      6.26 o 
  -3  -6  11       22.61       27.60      5.79 o 
  -2  -6  11       11.69       10.74      3.46 o 
  -1  -6  11        1.19        2.43      3.93 o 
   0  -6  11       18.45       28.93      8.97 o 
   1  -6  11        0.54       -2.77      3.95 o 
   2  -6  11        0.53        4.02      3.53 o 
   3  -6  11       19.47       21.80      5.41 o 
   4  -6  11        1.74        2.85      3.92 o 
   5  -6  11        7.58       17.20     14.62 o 
   6  -6  11        6.85        9.52      5.31 o 
   7  -6  11        1.95       11.92     12.79 o 
  -7  -5  11       11.44       33.33      8.50 o 
  -6  -5  11        3.50        0.37      3.33 o 
  -5  -5  11      116.43      107.77      7.40 o 
  -4  -5  11        0.53        1.04      4.29 o 
  -3  -5  11       70.40       63.76      5.91 o 
  -2  -5  11       15.17       18.06      3.85 o 
  -1  -5  11      170.81      173.64      9.45 o 
   0  -5  11      186.55      154.69     18.23 o 
   1  -5  11        2.10       -0.38      1.94 o 
   2  -5  11       62.11       53.98      5.01 o 
   3  -5  11        2.29        1.50      3.42 o 
   4  -5  11        0.49        1.67      4.38 o 
   5  -5  11       36.11       38.91      7.75 o 
   6  -5  11        0.11       -2.62      4.12 o 
   7  -5  11        2.52        0.88      4.52 o 
  -8  -4  11        0.26       24.48     10.60 o 
  -7  -4  11        8.07       18.30      6.93 o 
  -6  -4  11        0.01       -0.98      4.04 o 
  -5  -4  11       44.60       37.12      9.42 o 
  -4  -4  11       29.91       33.72      4.73 o 
  -3  -4  11        8.12       12.54      4.28 o 
  -2  -4  11      127.78      115.55      8.18 o 
  -1  -4  11        0.69        8.39      3.09 o 
   0  -4  11      107.01      104.95      7.10 o 
   1  -4  11      238.69      257.31     12.24 o 
   2  -4  11      129.00      124.12     10.83 o 
   3  -4  11       23.06       21.43      4.60 o 
   4  -4  11        5.47       17.99      6.55 o 
   5  -4  11        3.35        3.74      4.47 o 
   6  -4  11       20.20       17.53      6.21 o 
   7  -4  11        1.40       -2.53      5.35 o 
  -8  -3  11       20.10       19.00      9.87 o 
  -7  -3  11        6.69        6.21      4.91 o 
  -6  -3  11        0.93        8.65      3.43 o 
  -5  -3  11      112.66      103.05      7.60 o 
  -4  -3  11       42.13       45.55      4.60 o 
  -3  -3  11       64.70       72.90      6.48 o 
  -2  -3  11        7.93        5.85      3.27 o 
  -1  -3  11        4.21       11.17      3.43 o 
   0  -3  11        3.29        5.79      2.72 o 
   1  -3  11       87.41       97.91      6.94 o 
   2  -3  11       12.69        4.69      6.30 o 
   3  -3  11       58.85       57.80      5.54 o 
   4  -3  11       16.15       11.43      6.58 o 
   5  -3  11       49.54       44.29     15.89 o 
   6  -3  11        2.72        1.96      5.03 o 
   7  -3  11        0.02       -3.29      5.68 o 
  -8  -2  11        7.78       22.65     13.52 o 
  -7  -2  11       44.63       45.31     14.98 o 
  -6  -2  11       13.07       15.45      4.05 o 
  -5  -2  11        0.18       -2.44      2.53 o 
  -4  -2  11      136.59      110.80      6.97 o 
  -3  -2  11       10.09        7.80      5.31 o 
  -2  -2  11       12.22       17.68      3.72 o 
  -1  -2  11      305.40      268.17     11.08 o 
   0  -2  11        2.52        7.17      2.60 o 
   1  -2  11      116.82      126.95      7.45 o 
   2  -2  11       27.81       36.26      4.46 o 
   3  -2  11        8.12       13.15      4.31 o 
   4  -2  11        3.01       10.57      5.66 o 
   5  -2  11       52.19       65.92     10.40 o 
   6  -2  11        4.86       -0.53      6.21 o 
   7  -2  11        8.02        6.03      6.72 o 
  -8  -1  11        0.83        7.67      8.40 o 
  -7  -1  11        1.91       -1.00      3.11 o 
  -6  -1  11       53.46       43.63     18.27 o 
  -5  -1  11       20.32       13.52      5.12 o 
  -4  -1  11       41.14       36.61      4.04 o 
  -3  -1  11      108.99      106.90      7.12 o 
  -2  -1  11       44.77       39.41      5.41 o 
  -1  -1  11       23.49       20.46      6.46 o 
   0  -1  11       19.93       21.25      3.10 o 
   1  -1  11      201.20      193.81      9.92 o 
   2  -1  11       25.20       31.87      4.70 o 
   3  -1  11       30.98       27.71      5.35 o 
   4  -1  11       69.97       59.33      9.85 o 
   5  -1  11       15.65       19.94      6.21 o 
   6  -1  11       16.45       25.45     12.06 o 
   7  -1  11        1.47        3.65      4.83 o 
  -8   0  11        4.06       -0.73      7.67 o 
  -7   0  11        0.77        4.15      4.37 o 
  -6   0  11        0.27        0.28      3.48 o 
  -5   0  11        6.18        1.07      7.67 o 
  -4   0  11        0.00       -0.28      3.15 o 
  -3   0  11        0.18       -0.90      4.02 o 
  -2   0  11       30.88       33.48     10.96 o 
  -1   0  11        6.79        9.54      2.03 o 
   0   0  11      114.86      114.06      6.31 o 
   1   0  11      599.48      550.90     23.49 o 
   2   0  11      107.91      103.26      7.08 o 
   3   0  11       43.20       40.08      4.91 o 
   4   0  11        0.99        0.85      3.37 o 
   5   0  11        3.51        2.55      4.52 o 
   6   0  11       11.44        7.38      5.29 o 
   7   0  11        5.54       10.55      6.40 o 
  -7   1  11        0.36       -4.89      5.53 o 
  -6   1  11       40.66       37.73      8.22 o 
  -5   1  11       51.63       66.76      9.68 o 
  -4   1  11        0.40        6.56      4.89 o 
  -3   1  11        3.77       12.65      6.94 o 
  -2   1  11      750.05      715.17     40.25 o 
  -1   1  11       75.59       76.69      9.52 o 
   0   1  11      533.95      506.19     17.21 o 
   1   1  11       17.47       12.59      3.83 o 
   2   1  11       23.84       16.98      3.72 o 
   3   1  11       35.22       42.33      5.47 o 
   4   1  11       40.94       41.69      5.80 o 
   5   1  11        1.04        1.73      4.93 o 
   6   1  11        1.67       -2.60      4.93 o 
   7   1  11        0.90       -3.54      6.07 o 
  -7   2  11        1.65       -4.05      5.68 o 
  -6   2  11        5.94       12.09     14.62 o 
  -5   2  11        5.68       -1.03      6.94 o 
  -4   2  11       51.80       42.12      8.18 o 
  -3   2  11       56.42       59.52      9.68 o 
  -2   2  11     1344.08     1367.43     69.90 o 
  -1   2  11      125.49      109.92     21.38 o 
   0   2  11       49.53       52.69     14.62 o 
   1   2  11        0.81        5.76      3.86 o 
   2   2  11       53.12       47.87      4.98 o 
   3   2  11       26.74       12.17      3.89 o 
   4   2  11       45.18       40.24      5.57 o 
   5   2  11        3.14       -1.03      3.06 o 
   6   2  11        8.10       13.70      8.95 o 
  -7   3  11        0.43        1.10      6.94 o 
  -6   3  11       29.21       34.34      9.41 o 
  -5   3  11        0.18        6.86      5.36 o 
  -4   3  11        0.04        2.74      8.22 o 
  -3   3  11        0.16        7.64      4.73 o 
  -2   3  11      284.45      302.67     22.71 o 
  -1   3  11      136.22      113.12     11.05 o 
   0   3  11      811.07      755.20     42.31 o 
   1   3  11        7.94        5.91      5.41 o 
   2   3  11       97.74       98.76      7.57 o 
   3   3  11        0.28        3.17      5.74 o 
   4   3  11       12.88        4.37      3.58 o 
   5   3  11        0.06       -1.20      3.55 o 
   6   3  11        6.65        8.15     10.05 o 
  -7   4  11        0.82       -5.73      5.73 o 
  -6   4  11        7.28        5.01      5.87 o 
  -5   4  11        2.13        1.11      7.86 o 
  -4   4  11       20.84       28.23      7.02 o 
  -3   4  11        0.12       12.92      6.82 o 
  -2   4  11      105.91      131.94     15.11 o 
  -1   4  11      624.32      604.95     35.37 o 
   0   4  11      356.36      337.61     23.12 o 
   1   4  11        0.40        9.81     12.06 o 
   2   4  11        0.74        3.36      2.38 o 
   3   4  11       69.63       65.85      6.55 o 
   4   4  11        2.64        3.87      4.73 o 
   5   4  11        2.39       10.58      7.23 o 
   6   4  11        1.98        2.48      6.21 o 
  -7   5  11        0.28       -6.22      6.89 o 
  -6   5  11       12.28       10.68      7.36 o 
  -5   5  11        1.38        1.83      6.58 o 
  -4   5  11        6.60       -1.69      4.70 o 
  -3   5  11       63.57       77.68     15.35 o 
  -2   5  11      244.11      239.62     20.74 o 
  -1   5  11        0.97       -4.11      4.46 o 
   0   5  11      376.66      348.01     24.93 o 
   1   5  11       66.83       67.94      9.39 o 
   2   5  11       18.10       21.59      6.68 o 
   3   5  11        1.13        5.15      4.98 o 
   4   5  11        1.85        0.74      3.69 o 
   5   5  11        0.03        0.06      6.73 o 
  -6   6  11       16.51        4.79      6.63 o 
  -5   6  11        0.80        2.86      4.92 o 
  -4   6  11       16.22       22.47      9.68 o 
  -3   6  11       80.93       79.26     12.59 o 
  -2   6  11      450.07      444.90     31.47 o 
  -1   6  11        3.26        5.69      5.26 o 
   0   6  11       66.88       78.05     10.52 o 
   1   6  11       23.92       22.82      6.20 o 
   2   6  11       71.52       65.40     13.34 o 
   3   6  11        3.16       -3.24      5.26 o 
   4   6  11        2.43        3.91      5.79 o 
   5   6  11        2.12        5.48      7.67 o 
  -6   7  11        0.14       -4.29      6.34 o 
  -5   7  11        3.75       18.56      7.64 o 
  -4   7  11       11.55       12.82      7.70 o 
  -3   7  11       17.48       23.02      7.36 o 
  -2   7  11       49.64       47.00     11.28 o 
  -1   7  11       48.93       45.08      9.46 o 
   0   7  11       31.17       18.25     11.33 o 
   1   7  11       27.61       22.60      8.40 o 
   2   7  11       21.57       15.85      5.53 o 
   3   7  11        0.42       -1.91      4.57 o 
   4   7  11        4.19       -1.86      5.34 o 
  -5   8  11        0.00        9.70      9.87 o 
  -4   8  11        4.12       -3.26      6.35 o 
  -3   8  11        2.41       -3.78      5.20 o 
  -2   8  11       26.50       12.96     14.98 o 
  -1   8  11       11.10       22.46      7.66 o 
   0   8  11       16.28       11.44      8.11 o 
   1   8  11        9.60       13.74     11.33 o 
   2   8  11        8.36        6.41      9.32 o 
   3   8  11        7.33       -2.87      5.09 o 
   4   8  11        6.50        0.10      4.38 o 
  -4   9  11       12.39       13.14      7.16 o 
  -3   9  11        1.80        4.02     10.23 o 
  -2   9  11        6.92        7.14      9.50 o 
  -1   9  11        1.65        0.51      4.26 o 
   0   9  11        1.49        3.38      5.64 o 
   1   9  11        1.64        4.25      5.73 o 
   2   9  11        3.33       -1.12      5.00 o 
   3   9  11        1.34        7.12     10.05 o 
  -3  10  11       12.45        6.82      7.57 o 
  -2  10  11       33.56       37.32      9.33 o 
  -1  10  11       10.18        7.96      6.42 o 
   0  10  11        2.99       -5.18      9.13 o 
   1  10  11        8.48       10.44      8.25 o 
   2  10  11        0.82        9.92     13.70 o 
  -2  11  11        0.02       -2.85      5.97 o 
  -1  11  11        2.53        5.12     14.62 o 
   0  11  11        0.00        9.45      7.18 o 
  -1 -17  12        1.33        1.46      9.50 o 
   1 -17  12        2.34       -2.92     13.52 o 
   2 -17  12        4.39       -6.94     11.69 o 
  -2 -16  12       48.05       55.05     25.94 o 
  -1 -16  12        0.11        1.19     12.06 o 
   0 -16  12        0.11        7.31     12.06 o 
   1 -16  12        8.73       13.88     13.88 o 
   2 -16  12        0.29       -4.75     12.42 o 
   3 -16  12        0.56       -3.11      5.94 o 
  -3 -15  12        0.12       -2.00      6.20 o 
  -2 -15  12       22.63       21.33      7.63 o 
  -1 -15  12        0.81       -3.47      5.34 o 
   0 -15  12        3.09       -0.22      3.30 o 
   1 -15  12        0.49        2.23      4.98 o 
   2 -15  12        0.47        3.02      4.42 o 
   3 -15  12        0.43        5.18      6.40 o 
   4 -15  12        0.39        0.22      4.73 o 
  -4 -14  12        0.35        6.46      5.61 o 
  -3 -14  12        4.34        0.64      4.46 o 
  -2 -14  12       12.41       11.08      6.96 o 
  -1 -14  12        1.77        4.60      7.13 o 
   0 -14  12        0.03       -2.99      4.38 o 
   1 -14  12        6.27        5.75      6.03 o 
   2 -14  12        3.75        1.05      3.76 o 
   3 -14  12        1.75       15.55      8.95 o 
   4 -14  12        5.96       10.99      6.33 o 
   5 -14  12        0.01       -0.50      5.81 o 
  -5 -13  12        0.92       -0.86      5.29 o 
  -4 -13  12        6.24       -0.30      4.73 o 
  -3 -13  12        6.11       11.79     16.44 o 
  -2 -13  12       13.11       18.16     10.05 o 
  -1 -13  12        1.51        3.27      4.73 o 
   0 -13  12        1.29        4.04      3.57 o 
   1 -13  12       11.78       22.39     18.09 o 
   2 -13  12        7.25       21.54     10.41 o 
   3 -13  12        0.00        1.30      4.04 o 
   4 -13  12        0.03       -4.38      5.17 o 
   5 -13  12        0.18       -0.29      5.07 o 
  -5 -12  12        0.00       -5.48      8.77 o 
  -4 -12  12        0.10        0.02      4.19 o 
  -3 -12  12        2.24        3.80      5.87 o 
  -2 -12  12        4.55        0.39      4.19 o 
  -1 -12  12        0.45        1.58      3.24 o 
   0 -12  12        0.35        2.03      5.38 o 
   1 -12  12        3.96        3.71      2.82 o 
   2 -12  12       14.87       21.27     10.23 o 
   3 -12  12        1.70       -4.57      4.57 o 
   4 -12  12        3.06       -1.55      8.22 o 
   5 -12  12        0.71       -1.33      5.09 o 
   6 -12  12        0.07       -1.85      5.67 o 
  -6 -11  12        1.34       10.16      6.58 o 
  -5 -11  12        4.85        3.22      4.92 o 
  -4 -11  12        0.40       -0.37      4.73 o 
  -3 -11  12       40.78       41.48      7.97 o 
  -2 -11  12       76.43       94.63     11.76 o 
  -1 -11  12        0.15        2.61      3.65 o 
   0 -11  12        6.84        9.82      3.63 o 
   1 -11  12       19.98       17.45      3.85 o 
   2 -11  12        0.24        2.53      4.04 o 
   3 -11  12        8.58       16.41      7.67 o 
   4 -11  12        1.57        3.88      5.55 o 
   5 -11  12        1.37        2.34      5.15 o 
   6 -11  12        4.71       18.60      8.24 o 
  -6 -10  12       17.72        9.52      6.03 o 
  -5 -10  12        4.10       13.88     12.97 o 
  -4 -10  12        1.76       10.90     11.14 o 
  -3 -10  12        0.06        5.97      7.13 o 
  -2 -10  12        0.14        3.41      4.62 o 
  -1 -10  12        1.55        0.71      2.53 o 
   0 -10  12       44.45       35.06      5.04 o 
   1 -10  12       11.05       13.26      3.78 o 
   2 -10  12       10.65        9.97      5.18 o 
   3 -10  12       15.93       17.61      6.33 o 
   4 -10  12        1.83       -4.25      5.48 o 
   5 -10  12        0.14        1.10      5.85 o 
   6 -10  12        0.11        5.28      5.29 o 
  -6  -9  12       12.33       15.08     16.44 o 
  -5  -9  12        8.18       14.37      9.87 o 
  -4  -9  12       19.60       12.63      9.87 o 
  -3  -9  12        1.83        1.53      6.94 o 
  -2  -9  12        7.99        5.32      3.06 o 
  -1  -9  12        0.50        3.22      3.71 o 
   0  -9  12       11.64        7.64      3.36 o 
   1  -9  12       17.88       21.86      3.71 o 
   2  -9  12        1.17        1.18      5.85 o 
   3  -9  12        6.70        3.03      4.38 o 
   4  -9  12        2.43       -1.50      4.30 o 
   5  -9  12        0.00       -9.13      9.13 o 
   6  -9  12       15.38       17.24      7.02 o 
  -7  -8  12        7.82       -0.73      4.39 o 
  -6  -8  12        0.27       12.66     13.52 o 
  -5  -8  12        1.27        1.75      4.89 o 
  -4  -8  12        2.47       -0.94      6.21 o 
  -3  -8  12       85.19       85.54     11.53 o 
  -2  -8  12        4.12        2.97      4.58 o 
  -1  -8  12       36.88       45.72      5.85 o 
   0  -8  12        2.66       -1.11      3.53 o 
   1  -8  12        0.47        4.34      2.85 o 
   2  -8  12       66.95       75.33     11.22 o 
   3  -8  12       25.86       23.22      6.92 o 
   4  -8  12       11.56        4.09      5.00 o 
   5  -8  12        0.30        0.09      3.59 o 
   6  -8  12        2.47       -0.88      4.83 o 
   7  -8  12        0.59        0.18      3.95 o 
  -7  -7  12       16.92       19.47      7.16 o 
  -6  -7  12        6.25        9.59      6.58 o 
  -5  -7  12        0.81        2.06      4.21 o 
  -4  -7  12      131.54      138.88     14.60 o 
  -3  -7  12       55.22       70.06      9.47 o 
  -2  -7  12       16.29       14.12      4.12 o 
  -1  -7  12        2.87       10.16      8.25 o 
   0  -7  12       16.90       26.32      6.54 o 
   1  -7  12       16.56       31.19      7.74 o 
   2  -7  12       28.91       30.32      4.48 o 
   3  -7  12        0.06       -2.19      4.39 o 
   4  -7  12        1.27        7.69     11.51 o 
   5  -7  12       10.68       18.46      7.54 o 
   6  -7  12       15.07       13.78      6.58 o 
   7  -7  12        1.62        5.23      6.07 o 
  -7  -6  12        2.95       -0.54      4.53 o 
  -6  -6  12        2.74        3.63      4.30 o 
  -5  -6  12       14.82       25.82      6.70 o 
  -4  -6  12      106.71       94.69      7.26 o 
  -3  -6  12        0.02        3.54      6.00 o 
  -2  -6  12       19.73       28.94      5.22 o 
  -1  -6  12       12.53       15.36      4.44 o 
   0  -6  12      711.83      768.14     31.63 o 
   1  -6  12       36.72       36.76      7.85 o 
   2  -6  12      123.92      126.30      7.59 o 
   3  -6  12        5.04        1.01      3.42 o 
   4  -6  12       26.61       29.15      9.68 o 
   5  -6  12        2.00        6.75      5.77 o 
   6  -6  12       11.07       11.04     16.44 o 
   7  -6  12        0.30       -2.01      4.83 o 
  -7  -5  12        0.52        3.65      7.31 o 
  -6  -5  12        0.00        3.74      4.83 o 
  -5  -5  12       22.36       17.02      5.03 o 
  -4  -5  12       47.97       49.71     12.49 o 
  -3  -5  12       21.95       20.29      3.98 o 
  -2  -5  12      167.84      156.17      9.67 o 
  -1  -5  12      123.94      127.91      9.85 o 
   0  -5  12      169.44      177.23     11.01 o 
   1  -5  12        9.01       12.37      6.21 o 
   2  -5  12       89.22       85.56      7.22 o 
   3  -5  12       73.32       68.91      9.03 o 
   4  -5  12        0.00        8.13      5.41 o 
   5  -5  12       29.20       81.29     42.93 o 
   6  -5  12        1.18       -0.65      5.85 o 
   7  -5  12       12.59       28.17      9.06 o 
  -7  -4  12       10.07       14.62     10.60 o 
  -6  -4  12        2.32       -2.38      3.88 o 
  -5  -4  12        0.79       -1.82      2.74 o 
  -4  -4  12       62.88       56.84      6.25 o 
  -3  -4  12        2.85        8.09      4.47 o 
  -2  -4  12       16.23       16.21      3.88 o 
  -1  -4  12       33.73       34.13      4.92 o 
   0  -4  12        1.06        9.42      4.46 o 
   1  -4  12       50.18       49.72      5.20 o 
   2  -4  12      364.35      342.03     16.14 o 
   3  -4  12       32.48       31.93      7.31 o 
   4  -4  12        8.43       -0.05      3.85 o 
   5  -4  12        8.88        3.25      5.12 o 
   6  -4  12       11.59       12.28      6.02 o 
   7  -4  12        1.56        4.02      6.08 o 
  -7  -3  12        0.71       -5.12      8.77 o 
  -6  -3  12        9.15       13.96      6.58 o 
  -5  -3  12       92.89       79.17      7.55 o 
  -4  -3  12      230.12      205.69     13.61 o 
  -3  -3  12       27.17       34.05      4.83 o 
  -2  -3  12      135.59      158.59     10.11 o 
  -1  -3  12      400.75      392.80     17.51 o 
   0  -3  12      133.62      125.99      8.40 o 
   1  -3  12      202.38      191.15     14.48 o 
   2  -3  12       52.16       55.86      7.33 o 
   3  -3  12      125.98      114.66     12.42 o 
   4  -3  12        9.49       10.19      4.75 o 
   5  -3  12        1.82        2.01      4.13 o 
   6  -3  12        0.10        5.93      6.76 o 
   7  -3  12        0.06       -1.50      5.00 o 
  -7  -2  12        6.65        5.48      7.67 o 
  -6  -2  12        0.88        6.48      5.30 o 
  -5  -2  12       52.24       34.97      6.76 o 
  -4  -2  12      121.52      100.18     20.10 o 
  -3  -2  12        0.54        1.75      2.43 o 
  -2  -2  12      108.83       95.79      7.59 o 
  -1  -2  12     1799.57     1693.72     55.46 o 
   0  -2  12      697.43      686.46     27.05 o 
   1  -2  12      120.03      122.07      8.42 o 
   2  -2  12        1.82        4.33      2.79 o 
   3  -2  12       33.72       35.98      4.74 o 
   4  -2  12       48.57       50.14      7.80 o 
   5  -2  12        8.60        2.35      4.52 o 
   6  -2  12        0.00       -2.04      4.37 o 
   7  -2  12        0.24        2.64      6.03 o 
  -7  -1  12        5.21       12.42     10.96 o 
  -6  -1  12        0.00        3.59      4.46 o 
  -5  -1  12       60.27       61.38      8.74 o 
  -4  -1  12        6.67       14.64      4.73 o 
  -3  -1  12       30.38       34.98      8.95 o 
  -2  -1  12       23.87       22.59      6.56 o 
  -1  -1  12      393.08      337.06     19.86 o 
   0  -1  12      623.48      584.41     21.48 o 
   1  -1  12      451.42      437.57     22.01 o 
   2  -1  12       27.09       27.16      4.01 o 
   3  -1  12       97.20       76.47     14.87 o 
   4  -1  12        1.61        6.21      6.76 o 
   5  -1  12        4.85        1.21      3.92 o 
   6  -1  12        0.02       -0.55      6.76 o 
   7  -1  12        2.41        4.92      5.25 o 
  -7   0  12        5.85       13.02      6.03 o 
  -6   0  12        0.16       81.33     57.37 o 
  -5   0  12       26.68       35.23      7.49 o 
  -4   0  12        4.08        4.77      7.31 o 
  -3   0  12      116.43      114.08     17.54 o 
  -2   0  12        1.79        4.24      3.65 o 
  -1   0  12      367.14      361.34     23.79 o 
   0   0  12     1395.39     1420.18     46.63 o 
   1   0  12      354.76      330.58     19.66 o 
   2   0  12        2.21        3.32      2.61 o 
   3   0  12        0.56        0.69      3.01 o 
   4   0  12       67.06       57.44      7.84 o 
   5   0  12        2.92        6.77      5.85 o 
   6   0  12        5.38       16.91     12.42 o 
  -7   1  12        8.90       16.03      6.06 o 
  -6   1  12        0.29       -0.54      3.92 o 
  -5   1  12       36.70       28.33     10.41 o 
  -4   1  12        0.46        3.31      5.00 o 
  -3   1  12        3.97       10.07      6.44 o 
  -2   1  12        4.30        0.78      3.76 o 
  -1   1  12      194.51      195.70     32.70 o 
   0   1  12       37.43       43.18      8.14 o 
   1   1  12      486.25      455.31     18.80 o 
   2   1  12       63.34       58.68      6.21 o 
   3   1  12       29.63       25.00      6.42 o 
   4   1  12        5.38        1.74      3.10 o 
   5   1  12        0.38        1.64      3.88 o 
   6   1  12        2.29        4.91      5.67 o 
  -7   2  12        5.75        6.12      7.67 o 
  -6   2  12        0.50        3.03      5.41 o 
  -5   2  12       27.63       43.48     19.37 o 
  -4   2  12       26.85       34.87      8.18 o 
  -3   2  12        9.18        8.96      5.93 o 
  -2   2  12       24.44       22.94      6.06 o 
  -1   2  12      859.57      776.88     43.23 o 
   0   2  12       10.85       24.54      5.97 o 
   1   2  12       70.71       76.49     12.79 o 
   2   2  12        6.93       13.36      3.33 o 
   3   2  12       62.23       58.47      6.84 o 
   4   2  12        0.40        1.31      2.99 o 
   5   2  12       28.27       26.48      6.84 o 
   6   2  12        0.56        3.84      5.67 o 
  -7   3  12       17.96       23.40     20.83 o 
  -6   3  12        0.04        0.77      4.57 o 
  -5   3  12        0.49       -2.69      5.08 o 
  -4   3  12       50.17       47.01      9.43 o 
  -3   3  12       25.77       31.56      8.26 o 
  -2   3  12        4.97        7.23      7.31 o 
  -1   3  12      135.88      126.06     13.84 o 
   0   3  12        0.03       -2.70      3.89 o 
   1   3  12       25.68       21.79      5.87 o 
   2   3  12        0.12       -4.53      4.53 o 
   3   3  12       45.96       39.16      6.96 o 
   4   3  12        0.10        0.27      2.93 o 
   5   3  12       10.72       10.56      5.61 o 
   6   3  12        8.05        4.20      8.40 o 
  -6   4  12        0.00       -2.28      5.35 o 
  -5   4  12        0.38        6.48      5.53 o 
  -4   4  12        0.00       -1.83      5.25 o 
  -3   4  12       10.32       20.80     13.88 o 
  -2   4  12       25.31       29.05      8.53 o 
  -1   4  12       45.25       51.47      9.04 o 
   0   4  12       25.76       24.94      9.68 o 
   1   4  12       10.05       17.82      6.58 o 
   2   4  12       10.28        2.03      4.18 o 
   3   4  12        0.56       -2.92      4.65 o 
   4   4  12        0.07        3.59      3.65 o 
   5   4  12        2.55        2.92      7.67 o 
  -6   5  12        0.10       -4.92      7.07 o 
  -5   5  12        3.29       -1.89      8.22 o 
  -4   5  12        0.51        2.46      4.73 o 
  -3   5  12       27.29       42.86      8.60 o 
  -2   5  12       26.40       39.81      8.68 o 
  -1   5  12        0.66       10.58      5.85 o 
   0   5  12        0.16        5.85      4.83 o 
   1   5  12       13.76       12.20      5.20 o 
   2   5  12        0.07       -0.69      5.12 o 
   3   5  12        7.59        3.40      5.29 o 
   4   5  12        0.25       -4.14      5.53 o 
   5   5  12        3.67       -6.58      9.13 o 
  -6   6  12        0.42       22.90     12.79 o 
  -5   6  12       18.97       29.52      9.39 o 
  -4   6  12        1.08        0.85      4.46 o 
  -3   6  12        0.33        2.57      4.92 o 
  -2   6  12        2.94        2.61      5.35 o 
  -1   6  12       26.06       28.81     10.96 o 
   0   6  12        1.55        3.38      4.42 o 
   1   6  12        5.75        8.20      5.08 o 
   2   6  12        0.10        2.29      4.44 o 
   3   6  12        0.01        1.12      4.52 o 
   4   6  12       12.68        5.45      6.32 o 
  -5   7  12        9.94       -2.40      6.03 o 
  -4   7  12        0.66       -0.37      6.21 o 
  -3   7  12        0.25       -6.39      6.39 o 
  -2   7  12       17.04       23.08     10.41 o 
  -1   7  12        0.90        0.97      8.40 o 
   0   7  12        1.03        4.16      5.34 o 
   1   7  12        2.72        8.05      6.06 o 
   2   7  12        0.66        5.16      5.25 o 
   3   7  12        4.16        2.73      7.31 o 
   4   7  12        3.82       15.95      6.75 o 
  -4   8  12        1.40       -5.33      6.94 o 
  -3   8  12        0.76        4.10      6.14 o 
  -2   8  12       11.79       21.86     10.96 o 
  -1   8  12        0.72       -4.62      5.41 o 
   0   8  12        0.03        6.52      7.07 o 
   1   8  12        0.00        3.76      5.41 o 
   2   8  12       18.70        8.78      6.49 o 
   3   8  12        0.30        3.51      6.08 o 
  -3   9  12        1.55       15.42      7.41 o 
  -2   9  12        6.03        1.17      8.04 o 
  -1   9  12        4.75       -2.51      6.03 o 
   0   9  12        0.19       -0.40      4.46 o 
   1   9  12        0.67        5.24      8.04 o 
   2   9  12        3.89        0.66      4.75 o 
  -2  10  12        0.88        9.13     14.98 o 
  -1  10  12        0.42       -3.27      5.81 o 
   0  10  12        0.97       -4.25      6.40 o 
  -2 -16  13        2.82        5.06     11.14 o 
  -1 -16  13        1.92       13.15     13.15 o 
   0 -16  13        0.01      -14.25     14.25 o 
   1 -16  13        0.00       -0.37      8.40 o 
   2 -16  13        1.33        2.19      8.40 o 
  -3 -15  13        1.13        2.82     12.61 o 
  -2 -15  13        5.14        1.54      8.95 o 
  -1 -15  13        7.51        9.24      6.76 o 
   0 -15  13        0.75      -17.17     17.17 o 
   1 -15  13        2.18       14.25     13.52 o 
   2 -15  13        8.26        2.11      4.99 o 
   3 -15  13        4.31        5.81      7.86 o 
  -4 -14  13        0.27       15.56      9.11 o 
  -3 -14  13        8.44       12.95      7.16 o 
  -2 -14  13       10.61       27.92     12.06 o 
  -1 -14  13        0.60        3.74      5.40 o 
   0 -14  13        0.03       -2.19      4.07 o 
   1 -14  13       14.58       28.41      8.72 o 
   2 -14  13       12.90       10.63      6.34 o 
   3 -14  13        2.48       -2.83      4.75 o 
   4 -14  13        3.07        3.81      7.67 o 
  -4 -13  13        4.26       15.93      8.77 o 
  -3 -13  13        0.04        3.65      5.31 o 
  -2 -13  13        1.84        4.38      8.22 o 
  -1 -13  13        0.63        1.35      4.04 o 
   0 -13  13        6.51        8.71      3.83 o 
   1 -13  13       43.09       51.81     12.06 o 
   2 -13  13        8.74       13.61      9.68 o 
   3 -13  13        0.51        0.84      6.03 o 
   4 -13  13        0.63        3.18      4.99 o 
   5 -13  13        1.27        5.12      6.32 o 
  -5 -12  13        0.01       -0.15      4.86 o 
  -4 -12  13        2.86       21.56     13.52 o 
  -3 -12  13        1.83       17.36      8.59 o 
  -2 -12  13       14.53        3.11      6.03 o 
  -1 -12  13        0.70       -0.21      2.36 o 
   0 -12  13        3.79       -1.91      2.69 o 
   1 -12  13        0.15       -0.37      4.46 o 
   2 -12  13       11.27       14.30      7.16 o 
   3 -12  13        1.41        2.31      5.41 o 
   4 -12  13        2.94        2.71      5.14 o 
   5 -12  13        0.05        0.00      4.13 o 
  -5 -11  13        0.04       -0.19      4.53 o 
  -4 -11  13        6.54        4.29      5.14 o 
  -3 -11  13        6.41        6.01      5.61 o 
  -2 -11  13        0.78        7.37      8.77 o 
  -1 -11  13        0.18        0.87      2.74 o 
   0 -11  13        1.66       -1.33      3.06 o 
   1 -11  13        2.26        3.55      2.96 o 
   2 -11  13       33.98       38.27      8.92 o 
   3 -11  13        2.32        2.56      6.21 o 
   4 -11  13        1.71       -4.55      5.51 o 
   5 -11  13        0.18        9.87      7.23 o 
   6 -11  13        0.01        7.86      6.20 o 
  -6 -10  13       23.07       20.45     13.52 o 
  -5 -10  13        1.11       -5.05      6.03 o 
  -4 -10  13        0.00        1.46      4.65 o 
  -3 -10  13       81.69       81.80     11.22 o 
  -2 -10  13       25.26       28.64      4.71 o 
  -1 -10  13       17.23       24.01      6.61 o 
   0 -10  13        0.48        1.19      2.97 o 
   1 -10  13      198.98      213.41     12.38 o 
   2 -10  13        4.27       -4.15      4.73 o 
   3 -10  13       14.40       14.16      7.10 o 
   4 -10  13        0.60       -2.19      4.92 o 
   5 -10  13       11.14       17.33      9.50 o 
   6 -10  13        1.85       10.90      7.02 o 
  -6  -9  13        1.87       -4.18      6.29 o 
  -5  -9  13        3.05       -0.38      4.11 o 
  -4  -9  13        2.19       -1.10      6.21 o 
  -3  -9  13        3.10        5.54      5.30 o 
  -2  -9  13        2.59        6.42      7.01 o 
  -1  -9  13       33.23       41.51      5.82 o 
   0  -9  13       57.74       55.47      7.22 o 
   1  -9  13      155.39      155.83      9.65 o 
   2  -9  13       69.06       64.20      9.43 o 
   3  -9  13       19.59       29.28      8.59 o 
   4  -9  13       19.27       25.12      6.96 o 
   5  -9  13        0.18        9.98      6.33 o 
   6  -9  13        0.83        1.17     11.33 o 
  -6  -8  13        5.87        0.45      4.73 o 
  -5  -8  13        0.52        1.10      8.77 o 
  -4  -8  13        0.99       -5.07      5.07 o 
  -3  -8  13       11.24       10.46      3.39 o 
  -2  -8  13        1.47        1.66      2.75 o 
  -1  -8  13        0.83        7.40      3.60 o 
   0  -8  13        9.55       19.50      4.56 o 
   1  -8  13       10.49       11.60      6.57 o 
   2  -8  13      143.05      134.92     14.60 o 
   3  -8  13       56.60       56.27     10.07 o 
   4  -8  13        0.18       -0.87      4.75 o 
   5  -8  13        2.41       -1.60      4.52 o 
   6  -8  13        4.61       -0.55      4.65 o 
  -7  -7  13        1.30        0.00      8.04 o 
  -6  -7  13        1.01       -1.04      4.38 o 
  -5  -7  13       19.09       28.97      7.44 o 
  -4  -7  13        7.33       -1.46      6.58 o 
  -3  -7  13       63.18       70.01      6.99 o 
  -2  -7  13       35.24       47.45      5.83 o 
  -1  -7  13      128.55      148.96     12.63 o 
   0  -7  13        0.02        5.19      7.68 o 
   1  -7  13       90.47       87.52      9.82 o 
   2  -7  13        0.61        3.68      4.37 o 
   3  -7  13       40.05       44.09      9.32 o 
   4  -7  13       43.08       62.17     11.32 o 
   5  -7  13        9.49        8.86     13.52 o 
   6  -7  13        1.25       -2.69      5.64 o 
  -7  -6  13        9.81       15.35     12.06 o 
  -6  -6  13       34.89       28.32      9.00 o 
  -5  -6  13        3.46        4.02      4.91 o 
  -4  -6  13       20.18       23.21      4.37 o 
  -3  -6  13      147.95      119.62      9.22 o 
  -2  -6  13      113.98      106.47      8.38 o 
  -1  -6  13      171.96      195.62     15.02 o 
   0  -6  13      132.74      148.43     10.17 o 
   1  -6  13      105.96       97.74     14.34 o 
   2  -6  13        8.44       16.60      3.97 o 
   3  -6  13        1.07        6.03      6.03 o 
   4  -6  13        1.26       10.07      7.49 o 
   5  -6  13       22.72       30.20      8.77 o 
   6  -6  13        0.01       -1.02      4.86 o 
  -7  -5  13        0.21        4.75      7.31 o 
  -6  -5  13        0.18       -1.83      6.58 o 
  -5  -5  13        2.32        0.97      2.73 o 
  -4  -5  13        6.45        9.37      3.91 o 
  -3  -5  13       16.55       22.15      4.66 o 
  -2  -5  13       20.37       19.12      3.96 o 
  -1  -5  13       97.46      121.17      9.84 o 
   0  -5  13       11.13        9.99      4.05 o 
   1  -5  13      653.41      632.14     30.66 o 
   2  -5  13       17.74       17.01      4.11 o 
   3  -5  13        2.92        6.00      7.31 o 
   4  -5  13        7.50       13.31      5.55 o 
   5  -5  13        1.48        1.79      3.84 o 
   6  -5  13        2.30        6.58      8.40 o 
  -7  -4  13       13.55       27.40     11.69 o 
  -6  -4  13        2.84        6.94      6.94 o 
  -5  -4  13        0.65       -3.15      3.15 o 
  -4  -4  13       11.94       15.73      4.65 o 
  -3  -4  13        0.94        6.33      3.47 o 
  -2  -4  13       14.11       14.34      4.50 o 
  -1  -4  13        1.90        0.26      2.45 o 
   0  -4  13      195.66      209.78     12.42 o 
   1  -4  13      888.47      875.85     34.97 o 
   2  -4  13       89.43       76.20     13.99 o 
   3  -4  13        0.15        7.67      6.03 o 
   4  -4  13       23.72       27.29      6.58 o 
   5  -4  13        6.80        4.94      4.73 o 
   6  -4  13        0.03        0.00      3.51 o 
  -7  -3  13       15.99       21.19     13.15 o 
  -6  -3  13        8.81       24.12      9.87 o 
  -5  -3  13        0.01       -2.24      6.21 o 
  -4  -3  13        7.10        2.91      4.02 o 
  -3  -3  13       10.88        9.35      3.34 o 
  -2  -3  13       56.87       64.71      6.91 o 
  -1  -3  13      278.77      269.06     13.88 o 
   0  -3  13       18.49       23.80      4.37 o 
   1  -3  13      421.04      402.54     18.97 o 
   2  -3  13      159.49      147.85     18.03 o 
   3  -3  13        7.25       15.77      3.90 o 
   4  -3  13        4.62        4.49      5.48 o 
   5  -3  13        8.93        6.01      6.21 o 
   6  -3  13        0.09        8.86      6.94 o 
  -7  -2  13        0.02        5.85      9.87 o 
  -6  -2  13       12.65       18.95      5.64 o 
  -5  -2  13        1.23       -5.85      6.21 o 
  -4  -2  13        0.57        4.77      4.83 o 
  -3  -2  13      162.33      144.17     13.17 o 
  -2  -2  13        4.84        1.87      3.59 o 
  -1  -2  13      333.52      336.30     28.82 o 
   0  -2  13       93.13       94.53      7.38 o 
   1  -2  13        6.40        1.51      2.66 o 
   2  -2  13        0.86        2.12      3.43 o 
   3  -2  13      110.22       85.52     11.54 o 
   4  -2  13        9.28       10.67      4.53 o 
   5  -2  13        0.72       -3.90      4.89 o 
   6  -2  13       18.08       26.81      7.80 o 
  -7  -1  13       18.15       32.89     12.79 o 
  -6  -1  13       27.54       21.81      9.50 o 
  -5  -1  13        8.33        1.01      3.69 o 
  -4  -1  13        4.86        7.12      5.00 o 
  -3  -1  13      166.81      171.70     15.81 o 
  -2  -1  13        0.24       -1.52      3.65 o 
  -1  -1  13      123.53      110.67     12.80 o 
   0  -1  13      122.94      112.88     10.00 o 
   1  -1  13      155.00      144.97      9.44 o 
   2  -1  13        5.60        3.47      2.83 o 
   3  -1  13       76.77       75.36      7.52 o 
   4  -1  13        6.63        5.56      5.12 o 
   5  -1  13        0.33        5.85      4.86 o 
   6  -1  13       11.70       14.87     12.42 o 
  -7   0  13       18.55       18.64     13.88 o 
  -6   0  13        0.92        3.79      4.70 o 
  -5   0  13        0.42        3.65      4.91 o 
  -4   0  13        7.72       11.65      6.85 o 
  -3   0  13       14.72       22.17      7.55 o 
  -2   0  13       17.25       55.58     25.76 o 
  -1   0  13      101.21       99.64     11.21 o 
   0   0  13        4.28        0.61      4.11 o 
   1   0  13       20.67       22.94      3.72 o 
   2   0  13        2.95        0.50      3.22 o 
   3   0  13       11.45       14.71      5.32 o 
   4   0  13       22.18       26.63     14.07 o 
   5   0  13        5.20       15.01      7.13 o 
   6   0  13        0.50        2.54      4.37 o 
  -7   1  13       24.49       26.21     21.19 o 
  -6   1  13       21.65       29.58      9.19 o 
  -5   1  13        0.14        0.05      6.76 o 
  -4   1  13       24.07       36.98      8.45 o 
  -3   1  13       34.32       34.99      9.55 o 
  -2   1  13        0.18        2.01      3.76 o 
  -1   1  13      136.04      124.78     11.89 o 
   0   1  13       53.54       65.18      8.68 o 
   1   1  13       32.28       19.44      6.58 o 
   2   1  13       33.19       34.41      5.18 o 
   3   1  13        5.62        2.15      3.21 o 
   4   1  13        2.48       -0.09      2.43 o 
   5   1  13        0.73        2.04      4.73 o 
   6   1  13        7.30        7.26      6.55 o 
  -6   2  13        5.08        2.78      5.07 o 
  -5   2  13       37.49       37.06      9.99 o 
  -4   2  13       35.22       41.67     11.51 o 
  -3   2  13        1.55       10.43     15.71 o 
  -2   2  13       16.83       27.60      8.04 o 
  -1   2  13      166.43      138.21     12.77 o 
   0   2  13        4.99       -4.19      4.19 o 
   1   2  13       52.42       65.79      9.67 o 
   2   2  13       66.79       70.79     14.43 o 
   3   2  13        6.78        6.18      3.63 o 
   4   2  13        1.25       -0.33      4.66 o 
   5   2  13        7.66        6.31      5.61 o 
  -6   3  13        0.21       -4.81      7.49 o 
  -5   3  13        0.11        4.69      5.40 o 
  -4   3  13       42.94       43.22      9.94 o 
  -3   3  13        5.89       10.27      9.13 o 
  -2   3  13       20.08       15.36      6.30 o 
  -1   3  13       27.11       20.29     15.35 o 
   0   3  13        0.55        3.63      4.18 o 
   1   3  13       13.95       12.30      5.69 o 
   2   3  13       32.98       24.21      7.14 o 
   3   3  13        2.45        3.11      5.16 o 
   4   3  13        0.19       -0.78      6.76 o 
   5   3  13        1.50       -3.65      8.04 o 
  -6   4  13        0.49        2.08      6.66 o 
  -5   4  13        1.31        0.10      6.21 o 
  -4   4  13        6.20        9.71      8.59 o 
  -3   4  13        2.84       -6.07      6.21 o 
  -2   4  13       36.34       35.50     10.78 o 
  -1   4  13       22.76       30.72     12.61 o 
   0   4  13        9.26       23.37     21.56 o 
   1   4  13       19.21       16.59      7.43 o 
   2   4  13        2.68       -0.21      7.13 o 
   3   4  13       35.35       27.85      7.70 o 
   4   4  13        1.05       -1.40      5.15 o 
   5   4  13       13.05       29.23     13.52 o 
  -5   5  13        1.38        6.00      7.18 o 
  -4   5  13       22.42       16.66      8.39 o 
  -3   5  13        0.63       -2.09      5.29 o 
  -2   5  13        0.01        2.41      5.00 o 
  -1   5  13        0.94       10.35      6.39 o 
   0   5  13       16.20       11.39      6.21 o 
   1   5  13        2.59        7.32      5.16 o 
   2   5  13        1.41        3.29      5.85 o 
   3   5  13        9.80        1.35      4.65 o 
   4   5  13        2.36       -2.84      5.88 o 
  -5   6  13        0.01       -1.47      6.14 o 
  -4   6  13        0.54       -0.17      4.92 o 
  -3   6  13        0.02       13.02     12.97 o 
  -2   6  13        7.75       14.73      9.13 o 
  -1   6  13       34.02       35.47      9.99 o 
   0   6  13        9.71       13.84      8.04 o 
   1   6  13        3.25       -0.32      4.19 o 
   2   6  13        8.74       -2.19      4.75 o 
   3   6  13        0.03       -0.90      5.35 o 
   4   6  13        0.11        0.28      4.30 o 
  -4   7  13        4.14        1.07      5.69 o 
  -3   7  13        4.25       10.12      6.96 o 
  -2   7  13        0.00        1.65      4.80 o 
  -1   7  13        3.88        7.27     12.06 o 
   0   7  13        0.45        1.10      4.38 o 
   1   7  13        0.05        5.12     10.78 o 
   2   7  13        0.06        2.33      7.67 o 
   3   7  13        1.68        6.46      6.56 o 
  -3   8  13        1.25        9.43      6.69 o 
  -2   8  13        0.20        5.65      7.50 o 
  -1   8  13        0.22        5.52      6.02 o 
   0   8  13        3.78       13.06     12.24 o 
   1   8  13        0.00        7.88      8.40 o 
   2   8  13        0.29        1.24      4.80 o 
  -1   9  13        0.14        7.29      7.16 o 
   0   9  13        0.01       -1.34      5.23 o 
  -1 -16  14        1.02       15.35     14.62 o 
   0 -16  14        0.60       -5.48     15.35 o 
   1 -16  14        0.10       -4.38     13.15 o 
  -2 -15  14        4.77        8.72      6.39 o 
  -1 -15  14        1.24       -8.04     11.33 o 
   0 -15  14        0.90        7.31     14.98 o 
   2 -15  14        0.84        2.89      5.61 o 
   3 -15  14        8.00       -2.43      6.76 o 
  -3 -14  14        0.22       16.19      7.19 o 
  -2 -14  14        5.13       17.90      9.50 o 
  -1 -14  14       12.14       20.46     20.83 o 
   0 -14  14        0.01        2.56     12.42 o 
   1 -14  14       20.91       21.90      9.50 o 
   2 -14  14        3.34       11.91      7.30 o 
   3 -14  14        2.23        6.21      7.31 o 
   4 -14  14        0.01        0.91     11.51 o 
  -4 -13  14        0.90        9.56     11.51 o 
  -3 -13  14       13.51       12.68      6.92 o 
  -2 -13  14        0.86        3.22      5.40 o 
  -1 -13  14        0.28       -5.20      5.20 o 
   0 -13  14        9.63        2.98      3.62 o 
   1 -13  14        0.04       -1.71      4.36 o 
   2 -13  14       23.64       35.04      9.32 o 
   3 -13  14       31.18       22.44      7.74 o 
   4 -13  14        4.03        3.59      6.96 o 
  -4 -12  14        0.69       -6.20      6.20 o 
  -3 -12  14        1.47       -3.81      4.98 o 
  -2 -12  14        2.17        0.35      3.89 o 
  -1 -12  14        6.35       -0.54      3.98 o 
   0 -12  14        2.43        1.38      3.56 o 
   1 -12  14        0.74       -5.68      5.68 o 
   2 -12  14        2.51        8.67      6.58 o 
   3 -12  14       48.09       49.53      9.41 o 
   4 -12  14        5.23        2.48      5.71 o 
   5 -12  14        1.47        6.49      6.93 o 
  -5 -11  14        0.92        1.61      8.04 o 
  -4 -11  14       10.13       -5.44      5.44 o 
  -3 -11  14       21.35        4.95      8.77 o 
  -2 -11  14        0.06        5.31      5.53 o 
  -1 -11  14        8.48       20.68      6.68 o 
   0 -11  14       35.30       35.23      6.77 o 
   1 -11  14       29.35       41.40      8.76 o 
   2 -11  14       22.47       36.58     12.61 o 
   3 -11  14       10.62       23.32     14.98 o 
   4 -11  14       11.74       11.43      7.74 o 
   5 -11  14        2.19       14.52      7.10 o 
  -5 -10  14       10.25       13.85      7.44 o 
  -4 -10  14        4.50        6.31      6.40 o 
  -3 -10  14       13.80        8.36      5.66 o 
  -2 -10  14       33.17       24.65     12.79 o 
  -1 -10  14       80.81       93.29     11.69 o 
   0 -10  14      194.25      199.14     21.45 o 
   1 -10  14       75.37       76.02     15.94 o 
   2 -10  14        6.88        4.41      7.13 o 
   3 -10  14        3.47        6.04     10.23 o 
   4 -10  14        2.63        0.94      4.73 o 
   5 -10  14        4.54        4.99      6.92 o 
  -6  -9  14        0.01       -0.24      5.03 o 
  -5  -9  14        2.19        5.57      5.48 o 
  -4  -9  14       20.77       45.22     13.88 o 
  -3  -9  14       17.02       15.73      6.67 o 
  -2  -9  14        2.48        3.52      3.03 o 
  -1  -9  14        2.56        5.50      3.99 o 
   0  -9  14       84.70       81.47      8.50 o 
   1  -9  14       55.02       51.56      5.76 o 
   2  -9  14      155.44      153.67     15.66 o 
   3  -9  14        0.30       -0.28      4.99 o 
   4  -9  14        8.88        9.87      6.72 o 
   5  -9  14        1.89        2.21      5.26 o 
   6  -9  14        3.82       -1.31      5.03 o 
  -6  -8  14       10.74       13.13      7.28 o 
  -5  -8  14        0.00       -0.68      4.47 o 
  -4  -8  14        0.90       -4.12      5.18 o 
  -3  -8  14        0.02        3.29      3.10 o 
  -2  -8  14       14.35       19.64      4.68 o 
  -1  -8  14        3.26        0.94      6.16 o 
   0  -8  14        8.16       18.51      4.88 o 
   1  -8  14       49.64       50.40     13.15 o 
   2  -8  14      185.84      177.34     16.18 o 
   3  -8  14        0.40        0.34      4.12 o 
   4  -8  14        1.31       -5.44      5.44 o 
   5  -8  14       12.56        8.55      7.46 o 
   6  -8  14        0.64       15.66     12.79 o 
  -6  -7  14       12.84       28.50     11.69 o 
  -5  -7  14        2.94        5.14      5.67 o 
  -4  -7  14       18.36       12.07      5.88 o 
  -3  -7  14        5.67       13.08      5.75 o 
  -2  -7  14        0.27       -0.91      3.22 o 
  -1  -7  14       33.50       31.46      5.78 o 
   0  -7  14      300.03      287.73     16.50 o 
   1  -7  14        0.00       -0.07      2.70 o 
   2  -7  14      347.54      355.61     25.95 o 
   3  -7  14       28.56       32.46      6.94 o 
   4  -7  14        2.59       13.14     12.06 o 
   5  -7  14        0.41        8.60      6.14 o 
   6  -7  14        1.65        3.14      8.04 o 
  -6  -6  14        0.04       10.23     10.60 o 
  -5  -6  14       10.63       14.06     12.24 o 
  -4  -6  14       17.74        9.87      8.22 o 
  -3  -6  14       21.03       19.62      4.71 o 
  -2  -6  14      228.95      238.35     14.35 o 
  -1  -6  14       18.06       21.48      5.71 o 
   0  -6  14      867.08      926.69     39.79 o 
   1  -6  14       93.34       92.67      7.94 o 
   2  -6  14       37.30       38.02      5.28 o 
   3  -6  14        0.53       -1.95      6.76 o 
   4  -6  14       65.64       71.59     10.04 o 
   5  -6  14        0.68        2.52      4.52 o 
   6  -6  14        0.32        2.60      5.29 o 
  -6  -5  14       27.02       36.17     13.52 o 
  -5  -5  14        4.89       12.42      8.04 o 
  -4  -5  14       36.35       39.63      6.44 o 
  -3  -5  14        1.64       -2.99      3.13 o 
  -2  -5  14      149.55      136.32     12.01 o 
  -1  -5  14       14.02       19.72      4.72 o 
   0  -5  14      234.18      211.65     12.99 o 
   1  -5  14       14.68       25.47      4.76 o 
   2  -5  14      104.82       83.66      7.26 o 
   3  -5  14        7.24       14.62      8.04 o 
   4  -5  14       75.91       89.99     13.78 o 
   5  -5  14        0.92        4.69      5.53 o 
   6  -5  14        2.22        1.02      5.00 o 
  -6  -4  14       16.43       25.58     13.15 o 
  -5  -4  14        0.00        4.15      4.37 o 
  -4  -4  14        0.03       -4.38      6.21 o 
  -3  -4  14        5.21        8.17      3.60 o 
  -2  -4  14       39.34       30.48      5.11 o 
  -1  -4  14      109.67      107.66      8.53 o 
   0  -4  14       62.24       61.33      6.90 o 
   1  -4  14        6.35        6.38      4.43 o 
   2  -4  14       33.49       39.94      6.84 o 
   3  -4  14       10.59       15.43      5.81 o 
   4  -4  14        8.93        5.15      4.83 o 
   5  -4  14       10.89        8.46      5.36 o 
   6  -4  14        3.72       -5.26      5.77 o 
  -5  -3  14       18.90       27.80      6.84 o 
  -4  -3  14        0.23        0.39      3.85 o 
  -3  -3  14       17.58       20.46      5.79 o 
  -2  -3  14      152.68      133.71     15.16 o 
  -1  -3  14       26.29       24.83      4.57 o 
   0  -3  14       53.33       62.57      6.36 o 
   1  -3  14      162.40      174.41     11.40 o 
   2  -3  14       33.89       27.58      4.84 o 
   3  -3  14       24.04       26.67      6.98 o 
   4  -3  14        5.13        3.11      3.77 o 
   5  -3  14        0.22        4.87      4.57 o 
   6  -3  14        1.24       -2.07      5.55 o 
  -6  -2  14        2.03       16.88      6.40 o 
  -5  -2  14        5.51        6.48      5.03 o 
  -4  -2  14       65.84       53.20     10.58 o 
  -3  -2  14       62.14       73.19     10.33 o 
  -2  -2  14       10.86        9.59     12.42 o 
  -1  -2  14       40.67       39.25      7.89 o 
   0  -2  14      257.01      249.33     13.23 o 
   1  -2  14       41.93       50.89      7.73 o 
   2  -2  14       54.69       44.41      6.30 o 
   3  -2  14       13.51       10.72      4.12 o 
   4  -2  14        8.60        6.98      4.47 o 
   5  -2  14        2.16       -0.10      3.92 o 
   6  -2  14        0.04       -0.17      4.26 o 
  -6  -1  14       23.23       48.23      9.60 o 
  -4  -1  14        2.03        1.24      5.30 o 
  -3  -1  14       69.90       77.15     11.33 o 
  -2  -1  14       72.16       69.62     21.19 o 
  -1  -1  14       13.98       11.14      8.95 o 
   0  -1  14       83.16       98.13     20.83 o 
   1  -1  14        2.75        4.13      2.73 o 
   2  -1  14       16.99       18.09      6.24 o 
   3  -1  14       35.73       28.09      5.67 o 
   4  -1  14        5.23        6.85      5.48 o 
   5  -1  14        2.32        4.72      7.31 o 
   6  -1  14        0.11        2.75      6.39 o 
  -6   0  14        0.01        9.50      9.87 o 
  -5   0  14        2.53        1.97      4.83 o 
  -4   0  14        2.74        5.38      5.18 o 
  -3   0  14       12.30       11.27      6.14 o 
  -2   0  14       41.97       44.58      7.63 o 
  -1   0  14      100.34       99.54     12.43 o 
   0   0  14       26.05       28.74      6.55 o 
   1   0  14        8.77       24.51      6.40 o 
   2   0  14       71.89       71.90      7.55 o 
   3   0  14        1.57        0.77      3.00 o 
   4   0  14        5.62        2.78      3.65 o 
   5   0  14        0.41       -3.29      5.12 o 
  -6   1  14        6.58        9.76      7.63 o 
  -5   1  14        0.00       -5.77      5.77 o 
  -4   1  14        6.56        8.53      6.58 o 
  -3   1  14       93.70       97.15     14.04 o 
  -2   1  14       37.79       41.21      8.92 o 
  -1   1  14       44.12       36.84      7.85 o 
   0   1  14       34.92       42.52      8.45 o 
   1   1  14       38.38       45.13      7.90 o 
   2   1  14        2.73        2.92      8.04 o 
   3   1  14        7.94       10.76      6.53 o 
   4   1  14       10.44       22.95     13.88 o 
   5   1  14        3.28        6.94      9.50 o 
  -6   2  14        0.14       -6.14      6.14 o 
  -5   2  14        6.59        0.90      4.59 o 
  -4   2  14        0.64        3.10      5.20 o 
  -3   2  14        0.11        4.75      9.13 o 
  -2   2  14        0.01        8.66      6.03 o 
  -1   2  14        3.95        5.55      4.50 o 
   0   2  14       56.52       38.01      8.08 o 
   1   2  14       15.84        7.41      7.13 o 
   2   2  14        0.92       -2.66      4.21 o 
   3   2  14        0.25       -6.00      6.56 o 
   4   2  14        0.06       -1.46      5.48 o 
   5   2  14        0.15        0.37      5.85 o 
  -5   3  14        7.63        7.84      6.23 o 
  -4   3  14        0.11       16.31     11.14 o 
  -3   3  14        9.98        3.24     12.97 o 
  -2   3  14        0.26       -2.02      4.19 o 
  -1   3  14        7.17       11.78      6.14 o 
   0   3  14        2.16        4.06      4.50 o 
   1   3  14        0.25        6.22      5.67 o 
   2   3  14        2.34       -0.55      5.07 o 
   3   3  14        2.79       10.14      6.43 o 
   4   3  14        3.48        2.56      8.04 o 
  -5   4  14        2.27        2.00      6.40 o 
  -4   4  14        5.94       -7.59      7.59 o 
  -3   4  14        2.41        0.64     10.60 o 
  -2   4  14       10.08       -2.38      5.68 o 
  -1   4  14        1.61       -0.24      7.67 o 
   0   4  14        2.77        0.13      3.52 o 
   1   4  14       11.66       14.25      6.94 o 
   2   4  14        0.35       -1.25      4.46 o 
   3   4  14        4.25        0.87      5.15 o 
   4   4  14        0.34       -0.37      5.85 o 
  -4   5  14        0.23       -4.02      7.31 o 
  -3   5  14        1.27       -7.16      7.16 o 
  -2   5  14        0.21        4.14      7.31 o 
  -1   5  14       11.93        5.20      7.13 o 
   0   5  14        0.05       -1.72      4.09 o 
   1   5  14        0.42       -1.63      4.75 o 
   2   5  14        6.98       12.83      8.04 o 
   3   5  14        1.83        3.18      5.97 o 
  -4   6  14        1.32        2.49      7.31 o 
  -3   6  14        3.78        0.23      5.41 o 
  -2   6  14        2.53        2.03     14.62 o 
  -1   6  14        9.09        9.40      7.70 o 
   0   6  14        2.03        3.13      7.13 o 
   1   6  14        1.90        2.46      5.59 o 
   2   6  14        2.47        1.16      7.13 o 
  -3   7  14        1.02        5.85      6.72 o 
  -2   7  14        0.01        4.38      5.64 o 
  -1   7  14        0.25        7.91      7.85 o 
   0   7  14        2.17        7.07      6.93 o 
   1   7  14        0.07       12.54     16.99 o 
  -1 -15  15        0.27       -2.19     10.96 o 
   0 -15  15        0.78       -2.19     13.88 o 
   1 -15  15        3.42       13.15     16.44 o 
   2 -15  15       14.57       11.69     14.98 o 
  -2 -14  15       24.62       17.55      7.77 o 
  -1 -14  15        0.05        3.29     10.60 o 
   0 -14  15       14.40        8.04     14.98 o 
   1 -14  15       42.27       43.12     10.48 o 
   2 -14  15       47.60       46.17     10.62 o 
   3 -14  15        7.89        1.45      6.96 o 
  -3 -13  15       10.93        9.99      6.67 o 
  -2 -13  15        7.20       23.11     15.71 o 
  -1 -13  15        0.00       -5.64      5.64 o 
   0 -13  15        0.50        0.37      8.40 o 
   1 -13  15       25.33       42.44     23.75 o 
   2 -13  15       64.42       52.56      9.83 o 
   3 -13  15        5.90        6.46      7.88 o 
  -4 -12  15        0.04       -6.58      9.13 o 
  -3 -12  15        2.63       -1.42      4.80 o 
  -2 -12  15        1.16       -5.85     12.06 o 
  -1 -12  15        1.42        7.85      8.04 o 
   0 -12  15        0.26       -0.39      3.17 o 
   1 -12  15        2.50        6.91      5.69 o 
   2 -12  15       20.57       11.82      6.84 o 
   3 -12  15       14.52        8.66      6.70 o 
   4 -12  15        4.57       -2.01      6.06 o 
  -4 -11  15        0.19       -5.68      5.68 o 
  -3 -11  15       17.07       17.27      7.54 o 
  -2 -11  15        1.44        1.20      4.65 o 
  -1 -11  15        3.05        1.61      3.40 o 
   0 -11  15        1.42        0.68      2.99 o 
   1 -11  15       51.83       52.66     11.40 o 
   2 -11  15       10.24       11.90      6.62 o 
   3 -11  15       71.01       62.53     15.89 o 
   4 -11  15        1.09        4.51      5.71 o 
  -5 -10  15        0.67       -4.46      6.08 o 
  -4 -10  15        2.92        4.58      6.29 o 
  -3 -10  15       11.71       14.45     12.24 o 
  -2 -10  15       31.42       40.22      8.74 o 
  -1 -10  15       36.41       34.04      6.39 o 
   0 -10  15        0.26       -2.46      3.36 o 
   1 -10  15      182.00      222.39     50.24 o 
   2 -10  15       53.54       51.96     10.96 o 
   3 -10  15       10.73       16.22      7.11 o 
   4 -10  15        0.86       -0.89      5.26 o 
   5 -10  15       10.87       11.67     15.16 o 
  -5  -9  15       11.06       16.63     10.78 o 
  -4  -9  15        7.17       11.00     17.54 o 
  -3  -9  15       14.17        7.17      5.25 o 
  -2  -9  15       28.38       28.42      5.31 o 
  -1  -9  15       25.97       24.58      7.60 o 
   0  -9  15        0.27        3.42      3.25 o 
   1  -9  15       61.69       77.02     17.72 o 
   2  -9  15       12.54       18.67      7.62 o 
   3  -9  15       13.77        8.56      6.23 o 
   4  -9  15        0.94        1.44      4.73 o 
   5  -9  15        7.80        6.36      6.39 o 
  -5  -8  15        2.30       15.38      7.36 o 
  -4  -8  15        4.70       -1.73      5.61 o 
  -3  -8  15        1.20        3.62      3.26 o 
  -2  -8  15        9.89       13.31      6.06 o 
  -1  -8  15        4.77       -0.97      3.47 o 
   0  -8  15       92.74       94.08      9.34 o 
   1  -8  15       19.56       34.98      8.16 o 
   2  -8  15       15.86       10.05      6.72 o 
   3  -8  15       21.55       27.04     15.89 o 
   4  -8  15        8.57       10.36      7.18 o 
   5  -8  15        0.06        2.84      6.58 o 
  -6  -7  15       12.97       28.50     11.33 o 
  -5  -7  15       60.43       88.79     16.44 o 
  -4  -7  15        0.01        4.62      7.49 o 
  -3  -7  15        1.12        1.82      3.33 o 
  -2  -7  15        1.35       10.60      4.42 o 
  -1  -7  15       44.92       56.88     14.80 o 
   0  -7  15        1.44       -0.81      4.12 o 
   1  -7  15       30.36       34.00      5.58 o 
   2  -7  15       18.68       20.74      7.49 o 
   3  -7  15       12.38       24.60      9.32 o 
   4  -7  15        4.11        1.83      4.91 o 
   5  -7  15        0.78        3.63      9.13 o 
  -6  -6  15        9.10       25.94     12.79 o 
  -5  -6  15        1.68       -0.37      5.48 o 
  -4  -6  15        0.68        0.17      2.97 o 
  -3  -6  15        6.67        5.46      3.96 o 
  -2  -6  15       14.14        0.69      5.85 o 
  -1  -6  15       18.40       21.08      5.09 o 
   0  -6  15        2.42        4.32      3.65 o 
   1  -6  15       49.38       48.78      6.40 o 
   2  -6  15       11.00       24.34      8.59 o 
   3  -6  15        0.05       -2.38      4.65 o 
   4  -6  15        4.25        2.69      5.66 o 
   5  -6  15        3.52       -0.90      4.80 o 
  -6  -5  15        2.74       10.23     11.69 o 
  -5  -5  15       50.18       53.71     14.25 o 
  -4  -5  15        0.78        5.00      5.15 o 
  -3  -5  15       29.15       26.53      6.77 o 
  -2  -5  15        9.63       14.95      5.52 o 
  -1  -5  15       23.22       20.48      5.27 o 
   0  -5  15        3.96        7.95      4.08 o 
   1  -5  15       29.04       32.04      5.78 o 
   2  -5  15       12.00       13.96      9.13 o 
   3  -5  15       17.49       18.60      6.93 o 
   4  -5  15        0.56       -2.30      9.68 o 
   5  -5  15        0.04        2.31      5.12 o 
  -5  -4  15        1.51        2.58      4.52 o 
  -4  -4  15       12.14       25.09      6.84 o 
  -3  -4  15        0.92       -0.60      3.85 o 
  -2  -4  15        0.25        1.10      4.13 o 
  -1  -4  15       96.50       87.69      9.82 o 
   0  -4  15       35.40       36.46      5.35 o 
   1  -4  15        9.68        7.94      3.92 o 
   2  -4  15       13.16       10.93      4.02 o 
   3  -4  15       26.09       36.60      7.33 o 
   4  -4  15        0.61        2.57      4.53 o 
   5  -4  15        1.20       -5.85      9.87 o 
  -6  -3  15        2.08        2.19      8.40 o 
  -5  -3  15       19.62       26.41      6.81 o 
  -4  -3  15        0.05        7.55      5.53 o 
  -3  -3  15       13.45       25.53     10.96 o 
  -2  -3  15       54.29       42.81      8.85 o 
  -1  -3  15       46.12       50.48      8.69 o 
   0  -3  15       62.45       61.55      6.65 o 
   1  -3  15       18.94       15.70      4.29 o 
   2  -3  15       30.02       23.95      5.48 o 
   3  -3  15        3.80        8.97      4.57 o 
   4  -3  15        4.74        0.72      5.30 o 
   5  -3  15        3.84       -2.48      5.29 o 
  -6  -2  15        2.81       21.19     13.88 o 
  -5  -2  15        6.24        7.27      6.49 o 
  -4  -2  15        0.32        0.73      7.31 o 
  -3  -2  15        1.84        1.67      4.75 o 
  -2  -2  15        4.22        4.11      5.14 o 
  -1  -2  15        0.15       -5.01      5.25 o 
   0  -2  15       49.50       57.94     13.70 o 
   1  -2  15        9.11        5.48      3.35 o 
   2  -2  15        3.17        3.99      2.90 o 
   3  -2  15       16.98        9.13      4.26 o 
   4  -2  15        0.04        1.26      4.26 o 
   5  -2  15        0.04        4.57      5.43 o 
  -6  -1  15        0.24       -1.10      8.04 o 
  -5  -1  15        3.50        7.96      6.33 o 
  -4  -1  15        4.78        9.37      7.02 o 
  -3  -1  15        0.56        2.19      8.77 o 
  -2  -1  15        0.42       21.09      6.76 o 
  -1  -1  15       15.63       18.95      6.03 o 
   0  -1  15       13.43       25.06      8.77 o 
   1  -1  15        0.24        0.97      3.85 o 
   2  -1  15        6.12        5.59      5.51 o 
   3  -1  15        2.77        5.31      4.47 o 
   4  -1  15        7.29        8.21      8.04 o 
   5  -1  15        0.89        2.34      4.47 o 
  -5   0  15        0.41       -1.78      5.97 o 
  -4   0  15        9.54        4.27      6.14 o 
  -3   0  15        0.59        1.05      4.63 o 
  -2   0  15        7.60        9.08      5.26 o 
  -1   0  15       17.97       34.03      7.99 o 
   0   0  15        0.39        6.94      7.67 o 
   1   0  15        0.01       -0.78      3.84 o 
   2   0  15        1.27        4.81     10.78 o 
   3   0  15        2.88       -5.44      5.44 o 
   4   0  15        7.53        2.92      8.04 o 
   5   0  15        0.05       -2.92      8.77 o 
  -5   1  15        2.51        2.56      6.20 o 
  -4   1  15       27.98       44.19     10.98 o 
  -3   1  15        0.08       21.10     13.15 o 
  -2   1  15        0.13        4.76      4.83 o 
  -1   1  15        0.27       -2.18      4.14 o 
   0   1  15       13.41       17.17      7.64 o 
   1   1  15        0.00        3.72      6.76 o 
   2   1  15        3.90        2.94      5.03 o 
   3   1  15        2.82        9.60      7.63 o 
   4   1  15        4.91        6.58      9.13 o 
  -5   2  15        0.21        4.46      6.93 o 
  -4   2  15        0.00        3.58      5.59 o 
  -3   2  15        0.71       -0.38      6.76 o 
  -2   2  15        1.88        9.11      5.97 o 
  -1   2  15        5.48       -0.98      4.63 o 
   0   2  15       19.24       34.75     10.23 o 
   1   2  15        5.30        1.22      6.39 o 
   2   2  15        4.45        0.92      5.85 o 
   3   2  15        1.39        4.29      6.48 o 
   4   2  15        5.68        8.40      8.04 o 
  -5   3  15        2.25        1.35      6.58 o 
  -4   3  15       24.79       38.46     11.24 o 
  -3   3  15        3.76        6.99      7.22 o 
  -2   3  15       14.34       24.90      8.16 o 
  -1   3  15        0.84        3.13      9.32 o 
   0   3  15       13.74       10.07      6.14 o 
   1   3  15        7.26       18.49     12.24 o 
   2   3  15        3.77       18.28      6.93 o 
   3   3  15        4.58        0.56      4.26 o 
  -4   4  15       12.95       24.55      9.73 o 
  -3   4  15        4.06        7.00      7.55 o 
  -2   4  15        0.20        6.03     14.07 o 
  -1   4  15        1.63       -3.16      4.64 o 
   0   4  15        3.40       -3.43      5.66 o 
   1   4  15        7.14        0.22      4.26 o 
   2   4  15        0.23        3.16      6.21 o 
   3   4  15        1.32        3.79      5.81 o 
  -3   5  15        1.01       15.97      9.68 o 
  -2   5  15        0.67        0.37      6.14 o 
  -1   5  15        0.38       -0.72      5.25 o 
   0   5  15        3.70        1.88      4.98 o 
   1   5  15        0.08        1.46      4.90 o 
   2   5  15        0.96        5.96      7.02 o 
  -2   6  15       14.95       33.65     10.05 o 
  -1   6  15        7.32       23.34     12.97 o 
   0   6  15        8.24       -3.41      5.61 o 
   1   6  15        7.59        8.99      7.46 o 
  -1 -14  16       19.52        7.31     15.71 o 
   0 -14  16        1.24      -12.06     13.88 o 
   1 -14  16       22.44       27.77     14.98 o 
  -2 -13  16        0.01        9.64      8.40 o 
  -1 -13  16       15.69      -12.42     16.81 o 
   0 -13  16        0.03      -15.35     16.44 o 
   1 -13  16        8.50       26.29      9.18 o 
   2 -13  16        2.20        6.86      6.55 o 
  -3 -12  16        1.93       -0.79      5.51 o 
  -2 -12  16        0.81       -3.47      5.64 o 
  -1 -12  16        0.25        3.27      6.14 o 
   0 -12  16        1.46        4.87      5.56 o 
   1 -12  16       11.38        8.53      6.29 o 
   2 -12  16        5.90        6.58      5.79 o 
   3 -12  16       12.40       17.69      9.47 o 
  -4 -11  16       18.65       32.27     11.55 o 
  -3 -11  16        0.12       -6.21      9.13 o 
  -2 -11  16        1.37       -0.37      4.83 o 
  -1 -11  16       10.62        5.67      4.44 o 
   0 -11  16        0.24        2.56      4.75 o 
   1 -11  16        3.33        0.07      4.75 o 
   2 -11  16       27.14       35.79      9.15 o 
   3 -11  16        1.56       -4.10      5.51 o 
   4 -11  16        5.57        7.10      9.50 o 
  -4 -10  16        3.82       12.64      7.90 o 
  -3 -10  16        7.79       -3.58      4.30 o 
  -2 -10  16        0.90        4.76      5.61 o 
  -1 -10  16        2.10        6.72      4.29 o 
   0 -10  16        2.42        2.84      2.72 o 
   1 -10  16       59.88       60.42     16.63 o 
   2 -10  16        1.38        0.53      6.03 o 
   4 -10  16        2.56       -0.66      5.15 o 
  -4  -9  16       25.21       44.04     11.13 o 
  -3  -9  16        0.90        1.86      4.30 o 
  -2  -9  16       32.60       41.10      7.13 o 
  -1  -9  16       11.94       16.80      4.98 o 
   0  -9  16        1.22       -1.41      3.39 o 
   1  -9  16        5.74       20.06     10.41 o 
   2  -9  16        0.09        1.74      4.37 o 
   3  -9  16        2.67       -0.98      5.03 o 
   4  -9  16        7.95        5.00      5.55 o 
  -5  -8  16        7.69        4.75      9.50 o 
  -4  -8  16        0.02       18.27      9.13 o 
  -3  -8  16        3.19       13.12      5.87 o 
  -2  -8  16       12.25       14.00      7.52 o 
  -1  -8  16        0.39        3.26      4.31 o 
   0  -8  16       11.11        6.87      5.93 o 
   1  -8  16        1.39        4.57      5.43 o 
   2  -8  16        0.08        2.56      6.94 o 
   3  -8  16       14.95       19.15      8.22 o 
   4  -8  16        0.93       11.33     10.60 o 
  -5  -7  16        6.31       11.33      9.13 o 
  -4  -7  16       14.41       17.54      9.87 o 
  -3  -7  16        0.04        1.60      3.68 o 
  -2  -7  16       22.78       20.77      7.73 o 
  -1  -7  16        4.41       -2.19      3.98 o 
   0  -7  16        5.77       15.57      5.33 o 
   1  -7  16        1.03        7.59      3.98 o 
   2  -7  16        1.30        5.95      5.85 o 
   3  -7  16        3.60        3.53      5.77 o 
   4  -7  16        3.27        3.17      5.67 o 
   5  -7  16        2.13        1.79      5.71 o 
  -5  -6  16        1.40        4.02      8.04 o 
  -4  -6  16       36.38       33.25     11.33 o 
  -3  -6  16        7.21        3.71      4.52 o 
  -2  -6  16        6.12        9.35      4.27 o 
  -1  -6  16        0.62        0.21      2.78 o 
   0  -6  16        1.68        6.96      5.09 o 
   1  -6  16       31.33       37.60      6.37 o 
   2  -6  16        0.40       -0.63      4.21 o 
   3  -6  16        9.64       19.70     11.33 o 
   4  -6  16        9.04        6.85      6.84 o 
   5  -6  16        0.06        0.85      4.75 o 
  -4  -5  16        0.04        0.27      4.38 o 
  -3  -5  16        4.23        4.86      4.37 o 
  -2  -5  16        3.16       10.82      6.06 o 
  -1  -5  16       10.40       15.02      5.18 o 
   0  -5  16        1.38        0.96      3.91 o 
   1  -5  16        3.41        1.19      2.74 o 
   2  -5  16        0.00       -4.52      4.52 o 
   3  -5  16        4.80        8.45      6.14 o 
   4  -5  16        1.07       14.86      6.44 o 
   5  -5  16        2.66       -0.73      4.77 o 
  -5  -4  16        3.92        6.94      8.04 o 
  -4  -4  16        1.79        1.93      4.77 o 
  -3  -4  16       12.68       11.59      7.02 o 
  -2  -4  16       11.82       10.31      6.18 o 
  -1  -4  16        3.64       12.27     11.33 o 
   0  -4  16        2.09       -0.43      4.75 o 
   1  -4  16        3.25        1.91      3.26 o 
   2  -4  16        9.41       11.97      5.95 o 
   3  -4  16        2.50       -3.89      5.12 o 
   4  -4  16        2.81        1.46      7.67 o 
   5  -4  16        1.82       -1.60      4.92 o 
  -5  -3  16        0.09       -4.36      6.76 o 
  -4  -3  16       10.06       15.89      7.80 o 
  -3  -3  16       24.06       23.86      6.82 o 
  -2  -3  16       12.63        9.35      6.08 o 
  -1  -3  16        0.40        0.99      4.37 o 
   0  -3  16        5.42       12.71      7.18 o 
   1  -3  16        3.05       11.57      5.61 o 
   2  -3  16        2.45       11.66      7.33 o 
   3  -3  16        5.39       -0.28      4.75 o 
   4  -3  16        0.14       -5.12      7.31 o 
  -5  -2  16        6.03       -1.10      7.67 o 
  -4  -2  16        1.66       10.60     18.27 o 
  -3  -2  16        0.66       14.89      7.81 o 
  -2  -2  16        2.66       -2.11      8.04 o 
  -1  -2  16        0.02        6.81      5.25 o 
   0  -2  16        1.01       -4.99      4.99 o 
   1  -2  16        8.94       13.75      6.32 o 
   2  -2  16        3.04        1.53      4.30 o 
   3  -2  16        1.36        3.65      8.77 o 
   4  -2  16        0.11       -2.92      6.94 o 
  -5  -1  16        0.00        5.52      6.29 o 
  -4  -1  16       32.45       33.96     11.75 o 
  -3  -1  16       12.93       13.06      7.22 o 
  -2  -1  16        4.58        5.08      5.97 o 
  -1  -1  16        6.15        9.67      7.20 o 
   0  -1  16        0.00       12.57      7.18 o 
   1  -1  16       34.95       29.52      8.16 o 
   2  -1  16        5.96        2.62      5.48 o 
   3  -1  16       19.79       33.98     12.79 o 
   4  -1  16        1.64       -5.12      7.31 o 
  -5   0  16        5.11        6.66      6.66 o 
  -4   0  16        1.34       -1.70      5.44 o 
  -3   0  16       27.62       27.61      9.13 o 
  -2   0  16        0.00        0.42      4.47 o 
  -1   0  16        3.21       10.98      8.59 o 
   0   0  16        0.27       -3.84      6.06 o 
   1   0  16       10.21       22.44      8.63 o 
   2   0  16        1.79        5.25      6.58 o 
   3   0  16        0.04       -7.31      9.13 o 
   4   0  16        0.00        4.75      7.67 o 
  -4   1  16       29.03       34.81     10.72 o 
  -3   1  16        9.38       10.87      7.37 o 
  -2   1  16        2.96        9.25      6.06 o 
  -1   1  16        3.18        8.32      7.31 o 
   0   1  16        0.03       -1.11      5.48 o 
   1   1  16        9.55       30.01     14.98 o 
   2   1  16        0.36       -1.54      5.48 o 
   3   1  16        0.90       11.33     10.23 o 
  -4   2  16        4.51        2.51      6.39 o 
  -3   2  16        0.03        9.98      7.63 o 
  -2   2  16       24.42       44.04     19.91 o 
  -1   2  16        3.82        2.00      5.34 o 
   0   2  16        5.13        7.24      5.41 o 
   1   2  16       29.43       45.92     11.32 o 
   2   2  16        4.09        2.12      5.97 o 
   3   2  16        0.60        0.00      6.94 o 
  -3   3  16        0.00        7.90      6.92 o 
  -2   3  16        3.79       14.63      8.24 o 
  -1   3  16        2.99        2.11      5.00 o 
   0   3  16       22.76       34.97      9.66 o 
   1   3  16        0.69       -3.82      5.61 o 
   2   3  16       27.14       44.90     11.88 o 
  -3   4  16       26.38       21.88      8.31 o 
  -2   4  16       22.39       14.85      9.15 o 
  -1   4  16       26.05       25.89     13.88 o 
   0   4  16        0.49        6.25      5.87 o 
   1   4  16        0.14       -6.83      7.67 o 
  -1   5  16        0.71       14.89     13.34 o 
   0   5  16        1.25        2.03      5.20 o 
  -1 -13  17        5.66       -5.12     14.62 o 
   0 -13  17        9.49       12.42     12.79 o 
   1 -13  17        0.47       -8.40     10.96 o 
  -2 -12  17        0.13       -4.06      5.69 o 
  -1 -12  17        7.89        0.00      8.40 o 
   0 -12  17        4.24       27.04     14.62 o 
   1 -12  17        0.47       -0.64      5.66 o 
   2 -12  17        0.47        5.52      7.20 o 
  -3 -11  17        1.11       -2.34      6.29 o 
  -2 -11  17        0.16       10.06      7.24 o 
  -1 -11  17       10.37       -1.47      5.20 o 
   0 -11  17       15.46       11.41      6.30 o 
   1 -11  17        0.22        4.11      6.32 o 
   2 -11  17        0.03       10.73      6.40 o 
   3 -11  17        2.04        2.13      7.31 o 
  -3 -10  17       11.88       11.57      7.02 o 
  -2 -10  17        1.87       -1.66      6.02 o 
  -1 -10  17        0.68        1.75      3.71 o 
   0 -10  17        1.31        5.05      5.41 o 
   1 -10  17        0.16        3.36      5.20 o 
   2 -10  17        7.77       -3.31      5.85 o 
   3 -10  17        0.25        4.46      8.22 o 
  -4  -9  17        0.50        4.02      7.31 o 
  -3  -9  17        0.62       -2.19      8.04 o 
  -2  -9  17       11.95       25.03      8.25 o 
  -1  -9  17       11.27        3.97      4.09 o 
   0  -9  17        2.97        5.03      6.03 o 
   1  -9  17        7.02        2.60      5.03 o 
   2  -9  17       11.26        6.00      7.13 o 
   3  -9  17        0.08       -1.27      5.41 o 
  -4  -8  17        2.05        2.56      9.13 o 
  -3  -8  17        0.81        4.75      9.13 o 
  -2  -8  17        1.51        3.04      4.32 o 
  -1  -8  17        0.38       -4.42      4.42 o 
   0  -8  17        0.02        4.73      4.34 o 
   1  -8  17        1.32        8.50      6.07 o 
   2  -8  17        2.31       -0.75      4.37 o 
   3  -8  17        2.08        7.91      7.49 o 
   4  -8  17        1.28        6.16      7.31 o 
  -4  -7  17        1.54       16.81     10.23 o 
  -3  -7  17       11.24        5.85      5.17 o 
  -2  -7  17        0.17       -0.33      3.59 o 
  -1  -7  17       23.72       25.41      6.32 o 
   0  -7  17        0.01        6.13      6.87 o 
   1  -7  17       10.76        0.66      7.67 o 
   2  -7  17        0.96        6.06      5.41 o 
   3  -7  17        3.41       11.69      8.77 o 
   4  -7  17        4.77        5.03      6.44 o 
  -4  -6  17        4.57       11.69      8.77 o 
  -3  -6  17        2.03        2.71      4.89 o 
  -2  -6  17        3.85        3.61      5.67 o 
  -1  -6  17        3.27        0.89      4.38 o 
   0  -6  17        0.18       10.29      6.04 o 
   1  -6  17        0.01       -3.93      4.92 o 
   2  -6  17        0.91        2.80      5.09 o 
   3  -6  17        0.36        2.12      9.32 o 
   4  -6  17        0.51        5.75      7.36 o 
  -4  -5  17        0.10       -6.58      8.04 o 
  -3  -5  17       58.54       73.70     19.73 o 
  -2  -5  17        1.95       -3.91      5.14 o 
  -1  -5  17        0.00       -2.48      4.77 o 
   0  -5  17        6.43        5.94      5.03 o 
   1  -5  17        0.98        0.64      4.26 o 
   2  -5  17       15.89       20.19     11.51 o 
   3  -5  17        0.29       -2.13      4.89 o 
   4  -5  17       13.45       17.30      7.81 o 
  -4  -4  17        4.92       10.36      7.18 o 
  -3  -4  17        0.91        5.97      7.16 o 
  -2  -4  17        5.65        0.05      3.51 o 
  -1  -4  17        4.21       11.66      6.67 o 
   0  -4  17        0.04        2.59      4.93 o 
   1  -4  17        0.00        7.19      5.66 o 
   2  -4  17        3.49       -8.04      8.04 o 
   3  -4  17        1.12       -5.48      8.04 o 
   4  -4  17        0.04       -8.77      8.77 o 
  -4  -3  17        1.45        0.29      9.32 o 
  -3  -3  17       58.74       83.75     15.71 o 
  -2  -3  17        0.42        7.84     12.79 o 
  -1  -3  17       14.30       28.43      7.59 o 
   0  -3  17        1.40        1.46      7.67 o 
   1  -3  17        1.51       12.27     14.62 o 
   2  -3  17        1.49        8.77      9.50 o 
   3  -3  17        0.84       17.17     10.23 o 
   4  -3  17        6.51       10.23      9.50 o 
  -4  -2  17        0.14       16.08      9.82 o 
  -3  -2  17        0.61       -5.12      9.87 o 
  -2  -2  17        2.30       13.99      7.55 o 
  -1  -2  17       23.37       31.45     10.35 o 
   0  -2  17        4.95       16.07     14.07 o 
   1  -2  17        3.03        2.21      5.66 o 
   2  -2  17       22.86       31.06     10.96 o 
   3  -2  17        2.01       10.23      8.77 o 
  -4  -1  17        1.32       -4.06      7.22 o 
  -3  -1  17       36.21       63.34     14.80 o 
  -2  -1  17        0.30       -2.29      5.29 o 
  -1  -1  17        8.27        2.62      5.87 o 
   0  -1  17        6.66        6.83      6.76 o 
   1  -1  17       13.12       25.53      8.08 o 
   2  -1  17        2.97        0.00      5.48 o 
   3  -1  17       25.15       31.79     11.69 o 
  -4   0  17        0.29       -0.09      5.35 o 
  -3   0  17       19.34       34.12     10.04 o 
  -2   0  17       28.43       59.45     20.10 o 
  -1   0  17       41.11       57.75     10.18 o 
   0   0  17       12.89       12.12      6.89 o 
   1   0  17        4.85       16.35      7.74 o 
   2   0  17       10.77       24.12     10.96 o 
   3   0  17       17.69       21.92     13.52 o 
  -3   1  17       17.38       22.65     10.18 o 
  -2   1  17        2.44        7.79      7.23 o 
  -1   1  17       13.75       11.42      7.33 o 
   0   1  17        5.16       27.14     13.70 o 
   1   1  17        0.48        1.15      4.75 o 
   2   1  17        0.13       -2.92      8.77 o 
  -2   2  17        0.04        0.13      6.39 o 
  -1   2  17       77.74       82.78     13.65 o 
   0   2  17        0.90       -3.44      5.45 o 
   1   2  17        0.70        8.26     11.14 o 
  -1   3  17        3.89       -2.65      5.69 o 
   0   3  17        5.84       -1.86      6.94 o 
  -1 -11  18        0.46        4.02     12.06 o 
   0 -11  18        2.74        2.44      7.31 o 
   1 -11  18        0.00        7.71      7.28 o 
  -2 -10  18        0.29        6.94      8.77 o 
  -1 -10  18        3.12        3.29      9.13 o 
   0 -10  18        1.21       -6.32      6.32 o 
   1 -10  18        0.19        1.46      8.40 o 
   2 -10  18        0.34       -7.88      7.88 o 
  -2  -9  18       13.94       28.50     13.88 o 
  -1  -9  18        9.27       13.37     14.98 o 
   0  -9  18        0.50        4.18      5.48 o 
   1  -9  18        2.17       -8.40      9.50 o 
   2  -9  18        0.05        0.00      5.85 o 
  -3  -8  18        0.23        2.19      8.40 o 
  -2  -8  18        8.52       10.08      6.76 o 
  -1  -8  18        1.88        5.17      5.26 o 
   0  -8  18        1.81       -3.65      7.67 o 
   1  -8  18        0.62        1.77      5.55 o 
   2  -8  18        0.48       -3.65      7.67 o 
  -3  -7  18        4.09       -9.13     10.96 o 
  -2  -7  18       38.20       55.58     11.75 o 
  -1  -7  18        0.44       -1.47      5.35 o 
   0  -7  18        9.26       16.44     10.96 o 
   1  -7  18        0.23        3.65      7.67 o 
   2  -7  18        0.01       -8.04      8.77 o 
   3  -7  18        0.01        2.56      9.13 o 
  -3  -6  18        1.89       12.79     12.06 o 
  -2  -6  18        0.54       -2.02      5.20 o 
  -1  -6  18        7.12       -1.41      4.77 o 
   0  -6  18        3.53        4.19      5.85 o 
   1  -6  18       14.60       29.60     11.69 o 
   2  -6  18       10.61       19.37     10.96 o 
   3  -6  18        8.02        1.46      7.31 o 
  -3  -5  18        1.56        2.26      5.20 o 
  -2  -5  18       18.80       37.42     19.55 o 
  -1  -5  18        0.14       10.22     13.34 o 
   0  -5  18        2.80        6.21      5.55 o 
   1  -5  18        9.88       20.83     12.06 o 
   2  -5  18        0.21       -3.29      9.50 o 
   3  -5  18        5.76       12.42      9.87 o 
  -3  -4  18        2.37        0.89      5.74 o 
  -2  -4  18       25.71       33.21      8.51 o 
  -1  -4  18       15.17       28.76      9.04 o 
   0  -4  18       23.26       22.44      8.37 o 
   1  -4  18        0.00       -5.12      9.50 o 
   2  -4  18        4.51       -5.12      9.50 o 
   3  -4  18       10.25       16.44     13.15 o 
  -3  -3  18       10.66        5.91      7.63 o 
  -2  -3  18       17.55       26.15      9.68 o 
  -1  -3  18        3.28        1.10      5.26 o 
   0  -3  18        3.03        7.67      7.23 o 
   1  -3  18        4.30        7.31      8.04 o 
   2  -3  18        0.01        7.31      8.04 o 
  -3  -2  18       17.59       29.78      9.40 o 
  -2  -2  18        6.14        7.42      5.97 o 
  -1  -2  18        6.38        4.90     15.53 o 
   0  -2  18       78.17       85.28     14.30 o 
   1  -2  18        3.54       -1.46      8.04 o 
   2  -2  18        0.17        8.77     10.23 o 
  -2  -1  18        3.09        7.11      7.97 o 
  -1  -1  18       13.77       20.12      7.49 o 
   0  -1  18        2.08       -1.50      5.20 o 
   1  -1  18        0.91       11.38      6.66 o 
   2  -1  18        4.25        0.73      6.58 o 
  -2   0  18       13.56       47.29     13.38 o 
  -1   0  18        0.71        3.84      6.46 o 
   0   0  18       48.82       51.12     15.89 o 
   1   0  18        5.83        1.33      6.32 o 
  -1  -8  19        7.67       13.15      8.77 o 
   0  -8  19        2.62        0.73      6.21 o 
  -1  -7  19        4.53        7.67      9.87 o 
   0  -7  19        4.66        8.40     10.60 o 
   1  -7  19        0.02       -3.29      7.31 o 
  -1  -6  19       16.03       21.08      7.85 o 
   0  -6  19       21.24       33.98     14.98 o 
   1  -6  19       13.16       28.14     14.62 o 
  -1  -5  19        0.60        1.98     12.42 o 
   0  -5  19        4.05        2.19      8.77 o 
   1  -5  19        2.96        0.73      6.58 o 
  -1  -4  19        2.55        4.47      6.66 o 
   0  -4  19        2.80       -6.58     10.60 o 
  -1  -3  19        0.39       -4.70      7.48 o 
   0  -3  19       36.86       51.89     18.27 o 
                                                 
